# Supplementary material for: The Autotrophic Core: An Ancient Network of 404 Reactions Converts H2, CO2, and NH3 into Amino Acids, Bases, and Cofactors
Source: Microorganisms. 2021 Feb 23;9(2):458. doi: 10.3390/microorganisms9020458 (PMC7926472; doi:10.3390/microorganisms9020458)
Supplement: Supplementary file 1 [file microorganisms-09-00458-s001.zip]

Archive with 10 entries (10 files):
- Supplementary_Figure_1.pdf
- __MACOSX/._Supplementary_Figure_1.pdf
- Supplementary_Table_1.xlsx
- __MACOSX/._Supplementary_Table_1.xlsx
- Supplementary_Table_2.xlsx
- __MACOSX/._Supplementary_Table_2.xlsx
- Supplementary_Table_3.xlsx
- __MACOSX/._Supplementary_Table_3.xlsx
- Supplementary_Table_4.xlsx
- __MACOSX/._Supplementary_Table_4.xlsx
