# Supplementary material for: The Autotrophic Core: An Ancient Network of 404 Reactions Converts H2, CO2, and NH3 into Amino Acids, Bases, and Cofactors
Source: Microorganisms. 2021 Feb 23;9(2):458. doi: 10.3390/microorganisms9020458 (PMC7926472; doi:10.3390/microorganisms9020458)
Supplement: Supplementary file 1 [file microorganisms-09-00458-s001.zip › Supplementary_Table_1.xlsx]

## Sheet: Tabelle1
Target	KEGG ID
Alanine	C00041
Asparagine	C00152
Aspartic acid	C00049
Glutamine	C00064
Glutamic acid	C00025
Cysteine	C00097
Methionine	C00073
S-Adenosylmethionine	C00019
Glycine	C00037
Serine	C00065
Threonine	C00188
Isoleucine	C00407
Leucine	C00123
Valine	C00183
Phenylalanine	C00079
Tryptophan	C00078
Tyrosine	C00082
Flavin adenine dinucleotide	C00016
Flavin mononucleotide	C00061
ATP	C00002
GTP	C00044
dATP	C00131
dGTP	C00286
CTP	C00063
UTP	C00075
dCTP	C00458
dTTP	C00459
Tetrahydrofolate	C00101
Moco (Molybdenum cofactor)	C18237
Coenzyme F430	C05777
Cobamide coenzyme	C00194
Histidine	C00135
Lysine	C00047
Arginine	C00062
Proline	C00148
NAD	C00003
NADP	C00006
Thiamine diphosphate	C00068
Coenzyme A	C00010
Pyridoxal-5' phosphate	C00018
Biotin	C00120
Coenzyme F420	C00876
Tetrahydrometanopterin	C01217
Methanofuran	C00862
Coenzyme M	C03576
Coenzyme B	C04628
Iron-sulfur cluster	C00824	*
Wood-Lungdahl pathway
Reductive citrate cycle
Pentose phosphate pathway
Gluconeogenesis
* synthesis not included in reaction dataset
