# Supplementary material for: The Autotrophic Core: An Ancient Network of 404 Reactions Converts H2, CO2, and NH3 into Amino Acids, Bases, and Cofactors
Source: Microorganisms. 2021 Feb 23;9(2):458. doi: 10.3390/microorganisms9020458 (PMC7926472; doi:10.3390/microorganisms9020458)
Supplement: Supplementary file 1 [file microorganisms-09-00458-s001.zip › Supplementary_Table_2.xlsx]

## Sheet: Autotrophic core
KEGG ID	Reaction equation (KEGG compound)	Reaction equation (Compound name)	Enzyme Commission number	KEGG Orthology	Synthesis Target	KEGG Module	Comment
R00258	C00041 + C00026 <=> C00022 + C00025	L-Alanine + 2-Oxoglutarate <=> Pyruvate + L-Glutamate	2.6.1.2	K00814,K14260,K14272	Alanine	added manually
R00400	C00041 + C00036 <=> C00022 + C00049	L-Alanine + Oxaloacetate <=> Pyruvate + L-Aspartate	2.6.1.12		Alanine	added manually
R00369	C00041 + C00048 <=> C00022 + C00037	L-Alanine + Glyoxylate <=> Pyruvate + Glycine	2.6.1.44	K00827,K00830,K14272	Alanine	added manually
R00396	C00041 + C00003 + C00001 <=> C00022 + C00014 + C00004 + C00080	L-Alanine + NAD+ + H2O <=> Pyruvate + Ammonia + NADH + H+	1.4.1.1	K00259,K19244	Alanine	added manually
R09107	C15532 + C00001 <=> C00033 + C00327	N-Acetyl-L-citrulline + H2O <=> Acetate + L-Citrulline	3.5.1.16	K01438	Arginine	M00845
R00259	C00024 + C00025 <=> C00010 + C00624	Acetyl-CoA + L-Glutamate <=> CoA + N-Acetyl-L-glutamate	2.3.1.1	K00618,K00619,K00620,K11067,K14681,K14682,K22476,K22477,K22478	Arginine	M00845
R07245	C00169 + C00437 <=> C00009 + C15532	Carbamoyl phosphate + N-Acetylornithine <=> Orthophosphate + N-Acetyl-L-citrulline	2.1.3.9	K09065	Arginine	M00845
R02283	C00437 + C00026 <=> C01250 + C00025	N-Acetylornithine + 2-Oxoglutarate <=> N-Acetyl-L-glutamate 5-semialdehyde + L-Glutamate	2.6.1.11	K00818,K00821	Arginine	M00845
R03443	C01250 + C00009 + C00006 <=> C04133 + C00005 + C00080	N-Acetyl-L-glutamate 5-semialdehyde + Orthophosphate + NADP+ <=> N-Acetyl-L-glutamate 5-phosphate + NADPH + H+	1.2.1.38	K00145,K12659	Arginine	M00845
R02649	C00002 + C00624 <=> C00008 + C04133	ATP + N-Acetyl-L-glutamate <=> ADP + N-Acetyl-L-glutamate 5-phosphate	2.7.2.8	K00930,K12659,K22478	Arginine	M00845
R00149	2 C00002 + C00014 + C00011 + C00001 <=> 2 C00008 + C00009 + C00169	2 ATP + Ammonia + CO2 + H2O <=> 2 ADP + Orthophosphate + Carbamoyl phosphate	6.3.4.16	K01948	Arginine	M00029
R00551	C00062 + C00001 <=> C00077 + C00086	L-Arginine + H2O <=> L-Ornithine + Urea	3.5.3.1	K01476	Arginine	M00029
R01954	C00002 + C00327 + C00049 <=> C00020 + C00013 + C03406	ATP + L-Citrulline + L-Aspartate <=> AMP + Diphosphate + N-(L-Arginino)succinate	6.3.4.5	K01940	Arginine	M00029
R01398	C00169 + C00077 <=> C00009 + C00327	Carbamoyl phosphate + L-Ornithine <=> Orthophosphate + L-Citrulline	2.1.3.3	K00611	Arginine	M00029
R01086	C03406 <=> C00122 + C00062	N-(L-Arginino)succinate <=> Fumarate + L-Arginine	4.3.2.1	K01755,K14681	Arginine	M00029
R00669	C00437 + C00001 <=> C00033 + C00077	N-Acetylornithine + H2O <=> Acetate + L-Ornithine	3.5.1.14,3.5.1.16	K01438,K14677	Arginine	added manually
R00578	C00002 + C00049 + C00064 + C00001 <=> C00020 + C00013 + C00152 + C00025	ATP + L-Aspartate + L-Glutamine + H2O <=> AMP + Diphosphate + L-Asparagine + L-Glutamate	6.3.5.4	K01953	Asparagine	added manually
R00483	C00002 + C00049 + C00014 <=> C00020 + C00013 + C00152	ATP + L-Aspartate + Ammonia <=> AMP + Diphosphate + L-Asparagine	6.3.1.1,6.3.5.4	K01914	Asparagine	added manually
R00485	C00152 + C00001 <=> C00049 + C00014	L-Asparagine + H2O <=> L-Aspartate + Ammonia	3.5.1.1, 3.5.1.38,3.5.5.4	K01424,K05597,K13051	Asparagine	added manually
R00355	C00049 + C00026 <=> C00036 + C00025	L-Aspartate + 2-Oxoglutarate <=> Oxaloacetate + L-Glutamate	2.6.1.1	K00811,K00812,K00813,K11358,K14454,K14455	Aspartate	added manually
R01135	C00044 + C00130 + C00049 <=> C00035 + C00009 + C03794	GTP + IMP + L-Aspartate <=> GDP + Orthophosphate + N6-(1,2-Dicarboxyethyl)-AMP	6.3.4.4	K01939	ATP	M00049
R00127	C00002 + C00020 <=> 2 C00008	ATP + AMP <=> 2 ADP	2.7.4.3	K00939,K18532,K18533	ATP	M00049
R01083	C03794 <=> C00122 + C00020	N6-(1,2-Dicarboxyethyl)-AMP <=> Fumarate + AMP	4.3.2.2	K01756	ATP	M00049
R00200	C00002 + C00022 <=> C00008 + C00074	ATP + Pyruvate <=> ADP + Phosphoenolpyruvate	2.7.1.40	K00873,K12406	ATP	M00049
R00333	C00201 + C00020 <=> C00454 + C00008	Nucleoside triphosphate + AMP <=> NDP + ADP	2.7.4.10	K00944	ATP	M00049
R03182	C00002 + C01037 + C00011 <=> C00008 + C00009 + C01909	ATP + 7,8-Diaminononanoate + CO2 <=> ADP + Orthophosphate + Dethiobiotin	6.3.3.3	K01935,K19562	Biotin	M00123
R03231	C00019 + C01092 <=> C04425 + C01037	S-Adenosyl-L-methionine + 8-Amino-7-oxononanoate <=> S-Adenosyl-4-methylthio-2-oxobutanoate + 7,8-Diaminononanoate	2.6.1.62	K00833,K19562	Biotin	M00123
R10699	C00047 + C01092 <=> C04076 + C01037	L-Lysine + 8-Amino-7-oxononanoate <=> L-2-Aminoadipate 6-semialdehyde + 7,8-Diaminononanoate	2.6.1.105	K19563	Biotin	M00123
R01626	C00083 + C00229 <=> C00010 + C01209	Malonyl-CoA + Acyl-carrier protein <=> CoA + Malonyl-[acyl-carrier protein]	2.3.1.39,2.3.1.85,2.3.1.86,2.3.1.-	K00645,K00665,K00668,K11533,K13935	Biotin	added manually
R09543	C00019 + C01209 <=> C00021 + C19673	S-Adenosyl-L-methionine + Malonyl-[acyl-carrier protein] <=> S-Adenosyl-L-homocysteine + Malonyl-[acp] methyl ester	2.1.1.197	K02169	Biotin	M00572
R10115	C19673 + C01209 <=> C20372 + C00011 + C00229	Malonyl-[acp] methyl ester + Malonyl-[acyl-carrier protein] <=> 3-Ketoglutaryl-[acp] methyl ester + CO2 + Acyl-carrier protein	2.3.1.41,2.3.1.179	K00647,K09458	Biotin	M00572
R10116	C20372 + C00005 + C00080 <=> C20373 + C00006	3-Ketoglutaryl-[acp] methyl ester + NADPH + H+ <=> 3-Hydroxyglutaryl-[acp] methyl ester + NADP+	1.1.1.100	K00059	Biotin	M00572
R10117	C20373 <=> C20374 + C00001	3-Hydroxyglutaryl-[acp] methyl ester <=> Enoylglutaryl-[acp] methyl ester + H2O	4.2.1.59	K02372	Biotin	M00572
R10118	C20374 + C00005 + C00080 <=> C20375 + C00006	Enoylglutaryl-[acp] methyl ester + NADPH + H+ <=> Glutaryl-[acp] methyl ester + NADP+	1.3.1.10	K00208	Biotin	M00572
R10119	C20375 + C01209 <=> C20376 + C00011 + C00229	Glutaryl-[acp] methyl ester + Malonyl-[acyl-carrier protein] <=> 3-Ketopimeloyl-[acp] methyl ester + CO2 + Acyl-carrier protein	2.3.1.41,2.3.1.179	K00647,K09458	Biotin	M00572
R10120	C20376 + C00005 + C00080 <=> C20377 + C00006	3-Ketopimeloyl-[acp] methyl ester + NADPH + H+ <=> 3-Hydroxypimeloyl-[acp] methyl ester + NADP+	1.1.1.100	K00059	Biotin	M00572
R10121	C20377 <=> C20378 + C00001	3-Hydroxypimeloyl-[acp] methyl ester <=> Enoylpimeloyl-[acp] methyl ester + H2O	4.2.1.59	K02372	Biotin	M00572
R10122	C20378 + C00005 + C00080 <=> C19846 + C00006	Enoylpimeloyl-[acp] methyl ester + NADPH + H+ <=> Pimeloyl-[acyl-carrier protein] methyl ester + NADP+	1.3.1.10	K00208	Biotin	M00572
R09725	C19846 + C00001 <=> C19845 + C00132	Pimeloyl-[acyl-carrier protein] methyl ester + H2O <=> Pimeloyl-[acyl-carrier protein] + Methanol	3.1.1.85	K02170,K09789,K19560,K19561	Biotin	M00572
R10124	C19845 + C00041 <=> C01092 + C00229 + C00011	Pimeloyl-[acyl-carrier protein] + L-Alanine <=> 8-Amino-7-oxononanoate + Acyl-carrier protein + CO2	2.3.1.47	K00652	Biotin	M00123
R01078	C01909 + C17023 + 2 C00019 + 2 C05359 + 2 C00080 <=> C00120 + 2 C00073 + 2 C05198	Dethiobiotin + Sulfur donor + 2 S-Adenosyl-L-methionine + 2 e- + 2 H+ <=> Biotin + 2 L-Methionine + 2 5'-Deoxyadenosine	2.8.1.6	K01012	Biotin	M00123
R10866	C00022 + C00010 + C02869 <=> C00024 + C00011 + C02745	Pyruvate + CoA + Oxidized flavodoxin <=> Acetyl-CoA + CO2 + Reduced flavodoxin	1.2.7.-	K03737	Carbon fixation, rTCA	M00173
R02164	C15602 + C00042 <=> C15603 + C00122	Quinone + Succinate <=> Hydroquinone + Fumarate	1.3.5.1,1.3.5.4		Carbon fixation, rTCA	M00173
R10092	C00288 + C00080 <=> C00011 + C00001	HCO3- + H+ <=> CO2 + H2O	4.2.1.1	K01672,K01673,K01674,K01743,K18245,K18246	Carbon fixation	added manually
R00742	C00002 + C00024 + C00288 <=> C00008 + C00009 + C00083	ATP + Acetyl-CoA + HCO3- <=> ADP + Orthophosphate + Malonyl-CoA	6.4.1.2	K01946,K01961,K01962,K01963,K01964,K02160,K11262,K11263,K15036,K15037,K18472,K18603,K18604,K18605,K19312,K22568	Carbon fixation	added manually
R00199	C00002 + C00022 + C00001 <=> C00020 + C00074 + C00009	ATP + Pyruvate + H2O <=> AMP + Phosphoenolpyruvate + Orthophosphate	2.7.9.2	K01007	Carbon fixation, rTCA	M00173
R00345	C00009 + C00036 <=> C00001 + C00074 + C00011	Orthophosphate + Oxaloacetate <=> H2O + Phosphoenolpyruvate + CO2	4.1.1.31	K01595	Carbon fixation, rTCA	M00173
R00206	C00002 + C00022 + C00009 <=> C00020 + C00074 + C00013	ATP + Pyruvate + Orthophosphate <=> AMP + Phosphoenolpyruvate + Diphosphate	2.7.9.1	K01006	Carbon fixation, rTCA	M00173
R00402	C00042 + C00003 <=> C00122 + C00004 + C00080	Succinate + NAD+ <=> Fumarate + NADH + H+	1.3.1.6	K18556,K18557,K18558,K18559,K18560	Carbon fixation, rTCA	M00173
R00344	C00002 + C00022 + C00288 <=> C00008 + C00009 + C00036	ATP + Pyruvate + HCO3- <=> ADP + Orthophosphate + Oxaloacetate	6.4.1.1	K01958,K01959,K01960	Carbon fixation, rTCA	M00173
R00352	C00002 + C00158 + C00010 <=> C00008 + C00009 + C00024 + C00036	ATP + Citrate + CoA <=> ADP + Orthophosphate + Acetyl-CoA + Oxaloacetate	2.3.3.8	K01648,K15230,K15231	Carbon fixation, rTCA	M00173
R01322	C00002 + C00158 + C00010 <=> C00008 + C00009 + C00566	ATP + Citrate + CoA <=> ADP + Orthophosphate + (3S)-Citryl-CoA	6.2.1.18	K15232,K15233	Carbon fixation, rTCA	M00173
R01325	C00158 <=> C00417 + C00001	Citrate <=> cis-Aconitate + H2O	4.2.1.3	K01681,K01682	Carbon fixation, rTCA	M00173
R00405	C00002 + C00042 + C00010 <=> C00008 + C00009 + C00091	ATP + Succinate + CoA <=> ADP + Orthophosphate + Succinyl-CoA	6.2.1.5	K01902,K01903	Carbon fixation, rTCA	M00173
R00354	C00566 <=> C00024 + C00036	(3S)-Citryl-CoA <=> Acetyl-CoA + Oxaloacetate	4.1.3.34	K15234	Carbon fixation, rTCA	M00173
R01900	C00311 <=> C00417 + C00001	Isocitrate <=> cis-Aconitate + H2O	4.2.1.3	K01681,K01682	Carbon fixation, rTCA	M00173
R01082	C00149 <=> C00122 + C00001	(S)-Malate <=> Fumarate + H2O	4.2.1.2		Carbon fixation, rTCA	M00173
R00342	C00149 + C00003 <=> C00036 + C00004 + C00080	(S)-Malate + NAD+ <=> Oxaloacetate + NADH + H+	1.1.1.37,1.1.1.299	K00024,K00025,K00026	Carbon fixation, rTCA	M00173
R00267	C00311 + C00006 <=> C00026 + C00011 + C00005 + C00080	Isocitrate + NADP+ <=> 2-Oxoglutarate + CO2 + NADPH + H+	1.1.1.42	K00031	Carbon fixation, rTCA	M00173
R01197	2 C00138 + C00091 + C00011 + 2 C00080 <=> 2 C00139 + C00026 + C00010	2 Reduced ferredoxin + Succinyl-CoA + CO2 + 2 H+ <=> 2 Oxidized ferredoxin + 2-Oxoglutarate + CoA	1.2.7.3,1.2.7.11	K00174,K00175,K00176,K00177	Carbon fixation, rTCA	M00173
R01196	2 C00138 + C00024 + C00011 + 2 C00080 <=> 2 C00139 + C00022 + C00010	2 Reduced ferredoxin + Acetyl-CoA + CO2 + 2 H+ <=> 2 Oxidized ferredoxin + Pyruvate + CoA	1.2.7.1,1.2.7.11	K00169,K00170,K00171,K00172,K00174,K00175,K03737	Carbon fixation, rTCA	M00173
R10243	C00101 + C00024 <=> C00440 + C00010 + C00237	Tetrahydrofolate + Acetyl-CoA <=> 5-Methyltetrahydrofolate + CoA + CO	2.1.1.258,2.3.1.169	K00194,K00197,K14138,K15023	Carbon fixation, WL	M00377
R07168	C00440 + C00003 <=> C00143 + C00004 + C00080	5-Methyltetrahydrofolate + NAD+ <=> 5,10-Methylenetetrahydrofolate + NADH + H+	1.5.1.20	K00297	Carbon fixation, WL	M00377
R00943	C00101 + C00058 + C00002 <=> C00008 + C00009 + C00234	Tetrahydrofolate + Formate + ATP <=> ADP + Orthophosphate + 10-Formyltetrahydrofolate	6.3.4.3	K00288,K01938,K13402	Carbon fixation, WL	M00377
R01655	C00445 + C00001 <=> C00234 + C00080	5,10-Methenyltetrahydrofolate + H2O <=> 10-Formyltetrahydrofolate + H+	3.5.4.9	K00288,K01491,K01500,K13403	Carbon fixation, WL	M00377
R01220	C00143 + C00006 <=> C00445 + C00005	5,10-Methylenetetrahydrofolate + NADP+ <=> 5,10-Methenyltetrahydrofolate + NADPH	1.5.1.5	K00288,K00300,K01491	Carbon fixation, WL	M00377
R00134	C00058 + C00006 <=> C00011 + C00005 + C00080	Formate + NADP+ <=> CO2 + NADPH + H+	1.17.1.10	K05299,K15022	Carbon fixation, WL	M00377
R07157	C00237 + C00001 + 2 C00139 <=> C00011 + 2 C00138 + 2 C00080	CO + H2O + 2 Oxidized ferredoxin <=> CO2 + 2 Reduced ferredoxin + 2 H+	1.2.7.4	K00192,K00195,K00196,K00198	Carbon fixation, WL	M00377
R04230	C00002 + C03492 + C00097 <=> C00020 + C00013 + C04352	ATP + D-4'-Phosphopantothenate + L-Cysteine <=> AMP + Diphosphate + (R)-4'-Phosphopantothenoyl-L-cysteine	6.3.2.51	K01922	CoA	M00120
R04231	C00063 + C03492 + C00097 <=> C00055 + C00013 + C04352	CTP + D-4'-Phosphopantothenate + L-Cysteine <=> CMP + Diphosphate + (R)-4'-Phosphopantothenoyl-L-cysteine	6.3.2.5	K13038,K21977	CoA	M00120
R02473	C00002 + C00522 + C00099 <=> C00020 + C00013 + C00864	ATP + (R)-Pantoate + beta-Alanine <=> AMP + Diphosphate + Pantothenate	6.3.2.1	K01918,K13799	CoA	M00119
R03269	C04352 <=> C01134 + C00011	(R)-4'-Phosphopantothenoyl-L-cysteine <=> Pantetheine 4'-phosphate + CO2	4.1.1.36	K01598,K13038	CoA	M00120
R03018	C00002 + C00864 <=> C00008 + C03492	ATP + Pantothenate <=> ADP + D-4'-Phosphopantothenate	2.7.1.33	K00867,K01947,K03525,K09680	CoA	M00120
R00130	C00002 + C00882 <=> C00008 + C00010	ATP + Dephospho-CoA <=> ADP + CoA	2.7.1.24	K00859,K02318	CoA	M00120
R00489	C00049 <=> C00099 + C00011	L-Aspartate <=> beta-Alanine + CO2	4.1.1.11,4.1.1.15	K01579,K01580,K18933,K18966	CoA	M00119
R01214	C00183 + C00026 <=> C00141 + C00025	L-Valine + 2-Oxoglutarate <=> 3-Methyl-2-oxobutanoic acid + L-Glutamate	2.6.1.6,2.6.1.42		Valine,Isoleucine	M00019
R01226	C00143 + C00141 + C00001 <=> C00101 + C00966	5,10-Methylenetetrahydrofolate + 3-Methyl-2-oxobutanoic acid + H2O <=> Tetrahydrofolate + 2-Dehydropantoate	2.1.2.11	K00606	CoA	M00119
R03035	C00002 + C01134 <=> C00013 + C00882	ATP + Pantetheine 4'-phosphate <=> Diphosphate + Dephospho-CoA	2.7.7.3	K00954,K02201,K02318	CoA	M00120
R02472	C00522 + C00006 <=> C00966 + C00005 + C00080	(R)-Pantoate + NADP+ <=> 2-Dehydropantoate + NADPH + H+	1.1.1.169	K00077	CoA	M00119
R04439	C04272 + C00006 <=> C06010 + C00005 + C00080	(R)-2,3-Dihydroxy-3-methylbutanoate + NADP+ <=> (S)-2-Acetolactate + NADPH + H+	1.1.1.86,1.1.1.383	K00053	CoA	added manually
R08331	C00322 + C00024 + C00001 <=> C16583 + C00010	2-Oxoadipate + Acetyl-CoA + H2O <=> (R)-(Homo)2-citrate + CoA	2.3.3.-	K10977	CoB	M00608
R08332	C16588 + C00024 + C00001 <=> C16598 + C00010	2-Oxopimelate + Acetyl-CoA + H2O <=> (R)-(Homo)3-citrate + CoA	2.3.3.-	K10977	CoB	M00608
R08217	C16594 + C00002 <=> C04628 + C00008	7-Mercaptoheptanoylthreonine + ATP <=> Coenzyme B + ADP	2.7.1.-		CoB	added manually
R08323	C16593 + C00188 + C00002 <=> C16594 + C00008 + C00009	7-Mercaptoheptanoic acid + L-Threonine + ATP <=> 7-Mercaptoheptanoylthreonine + ADP + Orthophosphate			CoB	added manually
R08214	C16597 + C00003 <=> C16588 + C00011 + C00004 + C00080	(-)-threo-Iso(homo)2-citrate + NAD+ <=> 2-Oxopimelate + CO2 + NADH + H+	1.1.1.-	K10978	CoB	M00608
R08215	C16600 + C00003 <=> C16589 + C00011 + C00004 + C00080	(-)-threo-Iso(homo)3-citrate + NAD+ <=> 2-Oxosuberate + CO2 + NADH + H+	1.1.1.-	K10978	CoB	M00608
R08328	C16589 <=> C16590 + C00011	2-Oxosuberate <=> 7-Oxoheptanoic acid + CO2			CoB	added manually
R10392	C16583 <=> C20581 + C00001	(R)-(Homo)2-citrate <=> cis-(Homo)2-aconitate + H2O	4.2.1.114	K16792,K16793	CoB	M00608
R10395	C16598 <=> C20582 + C00001	(R)-(Homo)3-citrate <=> cis-(Homo)3-aconitate + H2O	4.2.1.114	K16792,K16793	CoB	M00608
R10393	C20581 + C00001 <=> C16597	cis-(Homo)2-aconitate + H2O <=> (-)-threo-Iso(homo)2-citrate	4.2.1.114	K16792,K16793	CoB	M00608
R10396	C20582 + C00001 <=> C16600	cis-(Homo)3-aconitate + H2O <=> (-)-threo-Iso(homo)3-citrate	4.2.1.114	K16792,K16793	CoB	M00608
R10397	C16590 <=> C16593	7-Oxoheptanoic acid <=> 7-Mercaptoheptanoic acid			CoB	added manually
R04148	C01185 + C03114 <=> C00253 + C04778 + C00080	Nicotinate D-ribonucleotide + Dimethylbenzimidazole <=> Nicotinate + N1-(5-Phospho-alpha-D-ribosyl)-5,6-dimethylbenzimidazole + H+	2.4.2.21	K00768	Cobalamin	M00122
R04594	C04778 + C00001 <=> C05775 + C00009	N1-(5-Phospho-alpha-D-ribosyl)-5,6-dimethylbenzimidazole + H2O <=> alpha-Ribazole + Orthophosphate	3.1.3.73	K02226,K22316	Cobalamin	M00122
R05705	C01847 + C00003 <=> C00061 + C00004 + C00080	Reduced FMN + NAD+ <=> FMN + NADH + H+	1.5.1.36,1.5.1.39,1.5.1.41,1.5.1.42	K00484,K05368,K13562,K14631,K19286,K20146,K22393,K22394,K23462,K23470	Cobalamin	added manually
R05706	C01847 + C00006 <=> C00061 + C00005 + C00080	Reduced FMN + NADP+ <=> FMN + NADPH + H+	1.5.1.38,1.5.1.39,1.5.1.-	K00299,K13562,K19285,K19286	Cobalamin	added manually
R05807	C05778 + C00175 <=> C11538 + 2 C00080	Sirohydrochlorin + Cobalt ion <=> Cobalt-sirohydrochlorin + 2 H+	4.99.1.3	K02190,K03795,K22011	Cobalamin	added manually
R11580	C00019 + C17401 + C00030 <=> C00021 + C11540 + C00028	S-Adenosyl-L-methionine + Cobalt-factor III + Reduced acceptor <=> S-Adenosyl-L-homocysteine + Cobalt-precorrin 4 + Acceptor	2.1.1.272	K21479	Cobalamin	added manually
R08716	C17401 <=> C11539	Cobalt-factor III <=> Cobalt-precorrin 3			Cobalamin	added manually
R05218	2 C06504 + C01847 <=> 2 C06505 + C00061 + 2 C00080	2 Cob(II)yrinate a,c diamide + Reduced FMN <=> 2 Cob(I)yrinate a,c diamide + FMN + 2 H+	1.16.8.-	K13786	Cobalamin	added manually
R05220	C06505 + C00002 <=> C06506 + C00536	Cob(I)yrinate a,c diamide + ATP <=> Adenosyl cobyrinate a,c diamide + Triphosphate	2.5.1.17	K00798,K19221	Cobalamin	M00122
R05808	C11538 + C00019 <=> C17401 + C00021	Cobalt-sirohydrochlorin + S-Adenosyl-L-methionine <=> Cobalt-factor III + S-Adenosyl-L-homocysteine	2.1.1.151	K03394,K13540	Cobalamin	added manually
R05809	C11539 + C00019 <=> C11540 + C00021	Cobalt-precorrin 3 + S-Adenosyl-L-methionine <=> Cobalt-precorrin 4 + S-Adenosyl-L-homocysteine	2.1.1.131	K05934,K13540,K13541	Cobalamin	added manually
R05810	C11540 + C00019 <=> C16242 + C00021	Cobalt-precorrin 4 + S-Adenosyl-L-methionine <=> Cobalt-precorrin 5A + S-Adenosyl-L-homocysteine	2.1.1.271	K05936	Cobalamin	added manually
R07772	C16242 + C00001 <=> C16243 + C00084	Cobalt-precorrin 5A + H2O <=> Cobalt-precorrin 5B + Acetaldehyde	3.7.1.12	K02189,K13541	Cobalamin	added manually
R07773	C16243 + C00019 <=> C11542 + C00021	Cobalt-precorrin 5B + S-Adenosyl-L-methionine <=> Cobalt-precorrin 6 + S-Adenosyl-L-homocysteine	2.1.1.195	K02188	Cobalamin	added manually
R05812	C11542 + C00004 + C00080 <=> C11543 + C00003	Cobalt-precorrin 6 + NADH + H+ <=> Cobalt-dihydro-precorrin 6 + NAD+	1.3.1.106	K05895	Cobalamin	added manually
R07774	C11543 + C00019 <=> C16244 + C00021 + C00011	Cobalt-dihydro-precorrin 6 + S-Adenosyl-L-methionine <=> Cobalt-precorrin 7 + S-Adenosyl-L-homocysteine + CO2	2.1.1.196	K02191	Cobalamin	added manually
R07775	C16244 + C00019 <=> C11545 + C00021	Cobalt-precorrin 7 + S-Adenosyl-L-methionine <=> Cobalt-precorrin 8 + S-Adenosyl-L-homocysteine	2.1.1.289	K03399	Cobalamin	added manually
R05814	C11545 <=> C05773	Cobalt-precorrin 8 <=> Cobyrinate	5.4.99.60	K06042	Cobalamin	added manually
R05815	C05773 + 2 C00064 + 2 C00002 + 2 C00001 <=> C06504 + 2 C00025 + 2 C00008 + 2 C00009	Cobyrinate + 2 L-Glutamine + 2 ATP + 2 H2O <=> Cob(II)yrinate a,c diamide + 2 L-Glutamate + 2 ADP + 2 Orthophosphate	6.3.5.11	K02224	Cobalamin	added manually
R05225	C06506 + 4 C00064 + 4 C00002 + 4 C00001 <=> C06507 + 4 C00025 + 4 C00009 + 4 C00008	Adenosyl cobyrinate a,c diamide + 4 L-Glutamine + 4 ATP + 4 H2O <=> Adenosyl cobyrinate hexaamide + 4 L-Glutamate + 4 Orthophosphate + 4 ADP	6.3.5.10	K02232	Cobalamin	M00122
R07302	C00002 + C06507 + C03194 <=> C00008 + C00009 + C06508	ATP + Adenosyl cobyrinate hexaamide + (R)-1-Aminopropan-2-ol <=> ADP + Orthophosphate + Adenosyl cobinamide	6.3.1.10	K02225,K02227	Cobalamin	M00122
R06558	C06508 + C00044 <=> C06509 + C00035	Adenosyl cobinamide + GTP <=> Adenosyl cobinamide phosphate + GDP	2.7.1.156	K02231	Cobalamin	M00122
R05221	C06508 + C00002 <=> C06509 + C00008	Adenosyl cobinamide + ATP <=> Adenosyl cobinamide phosphate + ADP	2.7.1.156	K02231	Cobalamin	M00122
R05222	C06509 + C00044 <=> C06510 + C00013	Adenosyl cobinamide phosphate + GTP <=> Adenosine-GDP-cobinamide + Diphosphate	2.7.7.62	K02231,K19712	Cobalamin	M00122
R05223	C00194 + C00144 <=> C06510 + C05775	Cobamide coenzyme + GMP <=> Adenosine-GDP-cobinamide + alpha-Ribazole	2.7.8.26	K02233	Cobalamin	M00122
R05789	C11536 + C00001 <=> C11537 + C00009	(2R)-O-Phospho-3-sulfolactate + H2O <=> (2R)-3-Sulfolactate + Orthophosphate	3.1.3.71	K05979	CoM	M00358
R07136	C11537 + C00003 <=> C05528 + C00004 + C00080	(2R)-3-Sulfolactate + NAD+ <=> 3-Sulfopyruvate + NADH + H+	1.1.1.37,1.1.1.337	K00024,K00025,K00026,K05884	CoM	M00358
R05774	C05528 <=> C00593 + C00011	3-Sulfopyruvate <=> Sulfoacetaldehyde + CO2	4.1.1.79	K06034,K13039	CoM	M00358
R09153	C00593 <=> C03576	Sulfoacetaldehyde <=> Coenzyme M			CoM	M00358
R07476	C11536 <=> C00094 + C00074	(2R)-O-Phospho-3-sulfolactate <=> Sulfite + Phosphoenolpyruvate	4.4.1.19	K08097	CoM	M00358
R00573	C00002 + C00075 + C00064 + C00001 <=> C00008 + C00009 + C00063 + C00025	ATP + UTP + L-Glutamine + H2O <=> ADP + Orthophosphate + CTP + L-Glutamate	6.3.4.2	K01937	Pyrimidine,CTP	M00052
R00571	C00002 + C00075 + C00014 <=> C00008 + C00009 + C00063	ATP + UTP + Ammonia <=> ADP + Orthophosphate + CTP	6.3.4.2	K01937	Pyrimidine,CTP	M00052
R10305	C00979 + C00155 <=> C02291 + C00033	O-Acetyl-L-serine + L-Homocysteine <=> L-Cystathionine + Acetate	2.5.1.134	K17216	Cysteine	M00609
R00897	C00979 + C00283 <=> C00097 + C00033	O-Acetyl-L-serine + Hydrogen sulfide <=> L-Cysteine + Acetate	2.5.1.47,2.5.1.65	K01738,K10150,K13034,K17069	Cysteine	M00021
R00194	C00021 + C00001 <=> C03539 + C00147	S-Adenosyl-L-homocysteine + H2O <=> S-Ribosyl-L-homocysteine + Adenine	3.2.2.9	K01243,K18284	Cysteine	M00609
R01001	C02291 + C00001 <=> C00097 + C00014 + C00109	L-Cystathionine + H2O <=> L-Cysteine + Ammonia + 2-Oxobutanoate	4.4.1.1	K01758,K17217	Cysteine	M00338
R12342	C00008 + C00065 <=> C00020 + C01005	ADP + L-Serine <=> AMP + O-Phospho-L-serine	2.7.1.226	K23370	Cysteine	added manually
R01291	C03539 <=> C11838 + C00155	S-Ribosyl-L-homocysteine <=> (S)-4,5-Dihydroxypentane-2,3-dione + L-Homocysteine	4.4.1.21	K07173	Cysteine	M00609
R07274	C01005 + C00283 <=> C00097 + C00009	O-Phospho-L-serine + Hydrogen sulfide <=> L-Cysteine + Orthophosphate	2.5.1.47,2.5.1.65	K01738,K10150	Cysteine	added manually
R00586	C00065 + C00024 <=> C00979 + C00010	L-Serine + Acetyl-CoA <=> O-Acetyl-L-serine + CoA	2.3.1.30	K00640,K19726,K23304	Cysteine	M00021
R01290	C00065 + C00155 <=> C02291 + C00001	L-Serine + L-Homocysteine <=> L-Cystathionine + H2O	4.2.1.22	K01697,K10150	Cysteine	M00338
R10404	C00019 <=> C00021	S-Adenosyl-L-methionine <=> S-Adenosyl-L-homocysteine	2.1.1.-	K17462	Cysteine	M00609
R00177	C00009 + C00013 + C00019 <=> C00002 + C00073 + C00001	Orthophosphate + Diphosphate + S-Adenosyl-L-methionine <=> ATP + L-Methionine + H2O	2.5.1.6	K00789	Cysteine,SAM	M00609
R11634	C00002 + C00058 <=> C00131 + C00011 + C00001	ATP + Formate <=> dATP + CO2 + H2O	1.1.98.6	K21636	Purine,dATP	added manually
R11633	C00044 + C00058 <=> C00286 + C00011 + C00001	GTP + Formate <=> dGTP + CO2 + H2O	1.1.98.6	K21636	Purine,dGTP	added manually
R11636	C00063 + C00058 <=> C00458 + C00011 + C00001	CTP + Formate <=> dCTP + CO2 + H2O	1.1.98.6	K21636	Pyrimidine,dCTP	M00053
R02100	C00460 + C00001 <=> C00365 + C00013	dUTP + H2O <=> dUMP + Diphosphate	3.6.1.23,3.6.1.-	K01519,K01520,K02428	Pyrimidine,dTTP	M00053
R02325	C00458 + C00001 <=> C00460 + C00014	dCTP + H2O <=> dUTP + Ammonia	3.5.4.13	K01494	Pyrimidine,dTTP	M00053
R02101	C00365 + C00143 <=> C00415 + C00364	dUMP + 5,10-Methylenetetrahydrofolate <=> Dihydrofolate + dTMP	2.1.1.45	K00560,K13998	Pyrimidine,dTTP	M00053
R02094	C00002 + C00364 <=> C00008 + C00363	ATP + dTMP <=> ADP + dTDP	2.7.4.9,2.7.4.12	K00943	Pyrimidine,dTTP	M00053
R02093	C00002 + C00363 <=> C00008 + C00459	ATP + dTDP <=> ADP + dTTP	2.7.4.6	K00940,K18533	Pyrimidine,dTTP	M00053
R09399	C19153 + C00044 + C00025 <=> C19152 + C00035 + C00009	Coenzyme F420-0 + GTP + L-Glutamate <=> Coenzyme F420-1 + GDP + Orthophosphate	6.3.2.31	K12234	F420	M00378
R09400	C19152 + C00044 + C00025 <=> C00876 + C00035 + C00009	Coenzyme F420-1 + GTP + L-Glutamate <=> Coenzyme F420 + GDP + Orthophosphate	6.3.2.34	K12234	F420	M00378
R09397	C19156 + C00044 <=> C19155 + C00013	(2S)-2-Phospholactate + GTP <=> (2S)-Lactyl-2-diphospho-5'-guanosine + Diphosphate	2.7.7.68	K14941	F420	M00378
R12161	C04732 + C00082 + C00019 <=> C21971 + C15809 + C00073 + C05198	5-Amino-6-(1-D-ribitylamino)uracil + L-Tyrosine + S-Adenosyl-L-methionine <=> 5-Amino-5-(4-hydroxybenzyl)-6-(D-ribitylimino)-5,6-dihydrouracil + Iminoglycine + L-Methionine + 5'-Deoxyadenosine	2.5.1.147	K11779,K11781	F420	M00378
R12162	C21971 + C00019 <=> C19154 + C00014 + C00073 + C05198	5-Amino-5-(4-hydroxybenzyl)-6-(D-ribitylimino)-5,6-dihydrouracil + S-Adenosyl-L-methionine <=> 7,8-Didemethyl-8-hydroxy-5-deazariboflavin + Ammonia + L-Methionine + 5'-Deoxyadenosine	4.3.1.32	K11779,K11780	F420	M00378
R09398	C19154 + C19155 <=> C19153 + C00144	7,8-Didemethyl-8-hydroxy-5-deazariboflavin + (2S)-Lactyl-2-diphospho-5'-guanosine <=> Coenzyme F420-0 + GMP	2.7.8.28	K11212	F420	M00378
R00084	4 C00931 + C00001 <=> C01024 + 4 C00014	4 Porphobilinogen + H2O <=> Hydroxymethylbilane + 4 Ammonia	2.5.1.61	K01749	F430	M00846
R00036	2 C00430 <=> C00931 + 2 C00001	2 5-Aminolevulinate <=> Porphobilinogen + 2 H2O	4.2.1.24	K01698	F430	M00846
R02272	C00430 <=> C03741	5-Aminolevulinate <=> (S)-4-Amino-5-oxopentanoate	5.4.3.8	K01845	F430	M00846
R11626	C05778 + C19609 <=> C21510 + 2 C00080	Sirohydrochlorin + Nickel(2+) <=> Nickel-sirohydrochlorin + 2 H+	4.99.1.11	K22011	F430	M00836
R11627	C21510 + 2 C00002 + 2 C00064 + 2 C00001 <=> C21511 + 2 C00008 + 2 C00025 + 2 C00009	Nickel-sirohydrochlorin + 2 ATP + 2 L-Glutamine + 2 H2O <=> Nickel-sirohydrochlorin a,c-diamide + 2 ADP + 2 L-Glutamate + 2 Orthophosphate	6.3.5.12	K22012	F430	M00836
R11628	C00002 + C21511 + 3 C00030 + C00001 <=> C00008 + C00009 + C21512 + 3 C00028	ATP + Nickel-sirohydrochlorin a,c-diamide + 3 Reduced acceptor + H2O <=> ADP + Orthophosphate + 15,17(3)-Seco-F430-17(3)-acid + 3 Acceptor	6.3.3.7	K21610,K21611	F430	M00836
R11629	C21512 + C00002 <=> C05777 + C00008 + C00009	15,17(3)-Seco-F430-17(3)-acid + ATP <=> Coenzyme F430 + ADP + Orthophosphate	6.4.1.9	K21612	F430	M00836
R05578	C01641 + C00025 + C00002 <=> C02987 + C00013 + C00020	tRNA(Glu) + L-Glutamate + ATP <=> L-Glutamyl-tRNA(Glu) + Diphosphate + AMP	6.1.1.17,6.1.1.24	K01885,K09698,K14163	F430	M00846
R04109	C02987 + C00005 + C00080 <=> C03741 + C01641 + C00006	L-Glutamyl-tRNA(Glu) + NADPH + H+ <=> (S)-4-Amino-5-oxopentanoate + tRNA(Glu) + NADP+	1.2.1.70	K02492	F430	M00846
R03165	C01024 <=> C01051 + C00001	Hydroxymethylbilane <=> Uroporphyrinogen III + H2O	4.2.1.75	K01719,K13542,K13543	F430	M00846
R03194	2 C00019 + C01051 <=> 2 C00021 + C02463	2 S-Adenosyl-L-methionine + Uroporphyrinogen III <=> 2 S-Adenosyl-L-homocysteine + Precorrin 2	2.1.1.107	K00589,K02302,K02303,K02496,K13542,K13543	F430	M00846
R03947	C02463 + C00003 <=> C05778 + C00004 + C00080	Precorrin 2 + NAD+ <=> Sirohydrochlorin + NADH + H+	1.3.1.76	K02302,K02304	F430	M00846
R07281	C00199 <=> C15556 + C00058	D-Ribulose 5-phosphate <=> L-3,4-Dihydroxybutan-2-one 4-phosphate + Formate	4.1.99.12	K02858,K14652	Flavin,FMN	M00125
R04457	C04732 + C15556 <=> C04332 + 2 C00001 + C00009	5-Amino-6-(1-D-ribitylamino)uracil + L-3,4-Dihydroxybutan-2-one 4-phosphate <=> 6,7-Dimethyl-8-(D-ribityl)lumazine + 2 H2O + Orthophosphate	2.5.1.78	K00794	Flavin,FMN	M00125
R00549	C00002 + C00255 <=> C00008 + C00061	ATP + Riboflavin <=> ADP + FMN	2.7.1.26	K00861,K11753,K20884	Flavin,FMN	M00125
R00066	2 C04332 <=> C00255 + C04732	2 6,7-Dimethyl-8-(D-ribityl)lumazine <=> Riboflavin + 5-Amino-6-(1-D-ribitylamino)uracil	2.5.1.9	K00793	Flavin,FMN	M00125
R07280	C04454 + C00001 <=> C04732 + C00009	5-Amino-6-(5'-phospho-D-ribitylamino)uracil + H2O <=> 5-Amino-6-(1-D-ribitylamino)uracil + Orthophosphate	3.1.3.104	K20860,K20861,K20862,K21063,K21064,K22912	Flavin,FMN	M00125
R00161	C00002 + C00061 <=> C00013 + C00016	ATP + FMN <=> Diphosphate + FAD	2.7.7.2	K00953,K11753,K14656,K22949	Flavin,FAD	M00125
R03458	C04454 + C00006 <=> C01268 + C00005 + C00080	5-Amino-6-(5'-phospho-D-ribitylamino)uracil + NADP+ <=> 5-Amino-6-(5'-phosphoribosylamino)uracil + NADPH + H+	1.1.1.193	K00082,K11752	Flavin,FMN	M00125
R03459	C01304 + C00001 <=> C01268 + C00014	2,5-Diamino-6-(5-phospho-D-ribosylamino)pyrimidin-4(3H)-one + H2O <=> 5-Amino-6-(5'-phosphoribosylamino)uracil + Ammonia	3.5.4.26	K01498,K11752	Flavin,FMN	M00125
R00947	C00103 + C00001 <=> C00267 + C00009	D-Glucose 1-phosphate + H2O <=> alpha-D-Glucose + Orthophosphate	3.1.3.10	K01085,K20866	Gluconeogenesis	added manually
R01788	C00668 + C00001 <=> C00267 + C00009	alpha-D-Glucose 6-phosphate + H2O <=> alpha-D-Glucose + Orthophosphate	3.1.3.9	K01084	Gluconeogenesis	added manually
R01070	C05378 <=> C00111 + C00118	beta-D-Fructose 1,6-bisphosphate <=> Glycerone phosphate + D-Glyceraldehyde 3-phosphate	4.1.2.13	K01622,K01623,K01624,K11645,K16305,K16306	Gluconeogenesis	M00003
R04780	C05378 + C00001 <=> C05345 + C00009	beta-D-Fructose 1,6-bisphosphate + H2O <=> beta-D-Fructose 6-phosphate + Orthophosphate	3.1.3.11	K01086,K01622,K02446,K03841,K04041,K11532	Gluconeogenesis	M00003
R00341	C00002 + C00036 <=> C00008 + C00074 + C00011	ATP + Oxaloacetate <=> ADP + Phosphoenolpyruvate + CO2	4.1.1.49	K01610	Gluconeogenesis	M00003
R01518	C00631 <=> C00197	2-Phospho-D-glycerate <=> 3-Phospho-D-glycerate	5.4.2.11,5.4.2.12	K01834,K01837,K15633,K15634,K15635	Gluconeogenesis	M00003
R01015	C00118 <=> C00111	D-Glyceraldehyde 3-phosphate <=> Glycerone phosphate	5.3.1.1	K01803	Gluconeogenesis	M00003
R00726	C00081 + C00036 <=> C00104 + C00074 + C00011	ITP + Oxaloacetate <=> IDP + Phosphoenolpyruvate + CO2	4.1.1.32	K01596	Gluconeogenesis	M00003
R00431	C00044 + C00036 <=> C00035 + C00074 + C00011	GTP + Oxaloacetate <=> GDP + Phosphoenolpyruvate + CO2	4.1.1.32	K01596	Gluconeogenesis	M00003
R00658	C00631 <=> C00074 + C00001	2-Phospho-D-glycerate <=> Phosphoenolpyruvate + H2O	4.2.1.11	K01689	Gluconeogenesis	M00003
R00959	C00103 <=> C00668	D-Glucose 1-phosphate <=> alpha-D-Glucose 6-phosphate	5.4.2.2,5.4.2.5	K01835,K15778,K15779	Gluconeogenesis	added manually
R01512	C00002 + C00197 <=> C00008 + C00236	ATP + 3-Phospho-D-glycerate <=> ADP + 3-Phospho-D-glyceroyl phosphate	2.7.2.3	K00927	Gluconeogenesis	M00003
R01061	C00118 + C00009 + C00003 <=> C00236 + C00004 + C00080	D-Glyceraldehyde 3-phosphate + Orthophosphate + NAD+ <=> 3-Phospho-D-glyceroyl phosphate + NADH + H+	1.2.1.12,1.2.1.59	K00134,K00150,K10705	Gluconeogenesis	M00003
R01063	C00118 + C00009 + C00006 <=> C00236 + C00005 + C00080	D-Glyceraldehyde 3-phosphate + Orthophosphate + NADP+ <=> 3-Phospho-D-glyceroyl phosphate + NADPH + H+	1.2.1.13,1.2.1.59	K00150,K05298	Gluconeogenesis	M00003
R01602	C00267 <=> C00221	alpha-D-Glucose <=> beta-D-Glucose	5.1.3.3	K01785	Gluconeogenesis	added manually
R00243	C00025 + C00003 + C00001 <=> C00026 + C00014 + C00004 + C00080	L-Glutamate + NAD+ + H2O <=> 2-Oxoglutarate + Ammonia + NADH + H+	1.4.1.2,1.4.1.3,1.4.1.14	K00260,K00261,K15371	Glutamate	added manually
R00248	C00025 + C00006 + C00001 <=> C00026 + C00014 + C00005 + C00080	L-Glutamate + NADP+ + H2O <=> 2-Oxoglutarate + Ammonia + NADPH + H+	1.4.1.3,1.4.1.4,1.4.1.13	K00261,K00262,K00265,K00266	Glutamate	added manually
R00253	C00002 + C00025 + C00014 <=> C00008 + C00009 + C00064	ATP + L-Glutamate + Ammonia <=> ADP + Orthophosphate + L-Glutamine	6.3.1.2	K01915	Glutamine	added manually
R00256	C00064 + C00001 <=> C00025 + C00014	L-Glutamine + H2O <=> L-Glutamate + Ammonia	1.4.1.13,1.4.1.14,1.4.7.1,3.5.1.2	K01425,K01954,K01955,K01956,K05597,K11540,K11541,K23265	Glutamine	added manually
R01465	C00188 + C00003 <=> C03508 + C00004 + C00080	L-Threonine + NAD+ <=> L-2-Amino-3-oxobutanoic acid + NADH + H+	1.1.1.103	K00060,K15789	Glycine	added manually
R00751	C00188 <=> C00037 + C00084	L-Threonine <=> Glycine + Acetaldehyde	4.1.2.5,4.1.2.48	K01620	Glycine	added manually
R00372	C00037 + C00026 <=> C00048 + C00025	Glycine + 2-Oxoglutarate <=> Glyoxylate + L-Glutamate	2.6.1.4,2.6.1.44	K00827,K00830,K14272	Glycine	added manually
R03758	C01888 + C00011 <=> C03508	Aminoacetone + CO2 <=> L-2-Amino-3-oxobutanoic acid	1.1.1.381	K16066	Glycine	added manually
R00945	C00143 + C00037 + C00001 <=> C00101 + C00065	5,10-Methylenetetrahydrofolate + Glycine + H2O <=> Tetrahydrofolate + L-Serine	2.1.2.1	K00600	Glycine	added manually
R00371	C00024 + C00037 <=> C00010 + C03508	Acetyl-CoA + Glycine <=> CoA + L-2-Amino-3-oxobutanoic acid	2.3.1.29	K00639	Glycine	added manually
R03759	C03194 + C00003 <=> C01888 + C00004 + C00080	(R)-1-Aminopropan-2-ol + NAD+ <=> Aminoacetone + NADH + H+	1.1.1.75		Glycine	added manually
R01130	C00130 + C00003 + C00001 <=> C00655 + C00004 + C00080	IMP + NAD+ + H2O <=> Xanthosine 5'-phosphate + NADH + H+	1.1.1.205	K00088	Purine,GTP	M00050
R00330	C00002 + C00035 <=> C00008 + C00044	ATP + GDP <=> ADP + GTP	2.7.4.6	K00940,K18533	Purine,GTP	M00050
R00430	C00044 + C00022 <=> C00035 + C00074	GTP + Pyruvate <=> GDP + Phosphoenolpyruvate	2.7.1.40	K00873,K12406	Purine,GTP	M00050
R00332	C00002 + C00144 <=> C00008 + C00035	ATP + GMP <=> ADP + GDP	2.7.4.8	K00942	Purine,GTP	M00050
R01230	C00002 + C00655 + C00014 <=> C00020 + C00013 + C00144	ATP + Xanthosine 5'-phosphate + Ammonia <=> AMP + Diphosphate + GMP	6.3.5.2	K01951	Purine,GTP	M00050
R01231	C00002 + C00655 + C00064 + C00001 <=> C00020 + C00013 + C00144 + C00025	ATP + Xanthosine 5'-phosphate + L-Glutamine + H2O <=> AMP + Diphosphate + GMP + L-Glutamate	6.3.5.2	K01951	Purine,GTP	M00050
R01163	C01929 + C00001 + C00003 <=> C00135 + C00004 + C00080	L-Histidinal + H2O + NAD+ <=> L-Histidine + NADH + H+	1.1.1.23	K00013,K14152	Histidine	M00026
R03013	C01100 + C00001 <=> C00860 + C00009	L-Histidinol phosphate + H2O <=> L-Histidinol + Orthophosphate	3.1.3.15	K01089,K04486,K05602,K18649	Histidine	M00026
R03457	C04666 <=> C01267 + C00001	D-erythro-1-(Imidazol-4-yl)glycerol 3-phosphate <=> 3-(Imidazol-4-yl)-2-oxopropyl phosphate + H2O	4.2.1.19	K01089,K01693	Histidine	M00026
R04640	C04896 <=> C04916	5-(5-Phospho-D-ribosylaminoformimino)-1-(5-phosphoribosyl)-imidazole-4-carboxamide <=> N-(5'-Phospho-D-1'-ribulosylformimino)-5-amino-1-(5''-phospho-D-ribosyl)-4-imidazolecarboxamide	5.3.1.16	K01814	Histidine	M00026
R03012	C00860 + C00003 <=> C01929 + C00004 + C00080	L-Histidinol + NAD+ <=> L-Histidinal + NADH + H+	1.1.1.23	K00013,K14152	Histidine	M00026
R03243	C01100 + C00026 <=> C01267 + C00025	L-Histidinol phosphate + 2-Oxoglutarate <=> 3-(Imidazol-4-yl)-2-oxopropyl phosphate + L-Glutamate	2.6.1.9	K00817	Histidine	M00026
R01071	C02739 + C00013 <=> C00002 + C00119	1-(5-Phospho-D-ribosyl)-ATP + Diphosphate <=> ATP + 5-Phospho-alpha-D-ribose 1-diphosphate	2.4.2.17	K00765,K02502	Histidine	M00026
R04035	C02739 + C00001 <=> C02741 + C00013	1-(5-Phospho-D-ribosyl)-ATP + H2O <=> Phosphoribosyl-AMP + Diphosphate	3.6.1.31	K01523,K11755,K14152	Histidine	M00026
R04037	C02741 + C00001 <=> C04896	Phosphoribosyl-AMP + H2O <=> 5-(5-Phospho-D-ribosylaminoformimino)-1-(5-phosphoribosyl)-imidazole-4-carboxamide	3.5.4.19	K01496,K11755,K14152	Histidine	M00026
R04558	C04916 + C00064 <=> C04666 + C04677 + C00025	N-(5'-Phospho-D-1'-ribulosylformimino)-5-amino-1-(5''-phospho-D-ribosyl)-4-imidazolecarboxamide + L-Glutamine <=> D-erythro-1-(Imidazol-4-yl)glycerol 3-phosphate + 1-(5'-Phosphoribosyl)-5-amino-4-imidazolecarboxamide + L-Glutamate	4.3.2.10	K01663,K02500,K02501	Histidine	M00026
R01072	C03090 + C00013 + C00025 <=> C00064 + C00119 + C00001	5-Phosphoribosylamine + Diphosphate + L-Glutamate <=> L-Glutamine + 5-Phospho-alpha-D-ribose 1-diphosphate + H2O	2.4.2.14	K00764	Purine	M00048
R04591	C00002 + C04751 + C00049 <=> C00008 + C00009 + C04823	ATP + 1-(5-Phospho-D-ribosyl)-5-amino-4-imidazolecarboxylate + L-Aspartate <=> ADP + Orthophosphate + 1-(5'-Phosphoribosyl)-5-amino-4-(N-succinocarboxamide)-imidazole	6.3.2.6	K01587,K01923,K13713	Purine	M00048
R07404	C00002 + C03373 + C00288 <=> C00008 + C00009 + C15667	ATP + Aminoimidazole ribotide + HCO3- <=> ADP + Orthophosphate + 5-Carboxyamino-1-(5-phospho-D-ribosyl)imidazole	6.3.4.18	K01589	Purine	M00048
R04144	C00002 + C03090 + C00037 <=> C00008 + C00009 + C03838	ATP + 5-Phosphoribosylamine + Glycine <=> ADP + Orthophosphate + 5'-Phosphoribosylglycinamide	6.3.4.13	K01945,K11787,K11788,K13713	Purine	M00048
R01127	C00130 + C00001 <=> C04734	IMP + H2O <=> 1-(5'-Phosphoribosyl)-5-formamido-4-imidazolecarboxamide	3.5.4.10	K00602,K11176	Purine	M00048
R04209	C04751 <=> C03373 + C00011	1-(5-Phospho-D-ribosyl)-5-amino-4-imidazolecarboxylate <=> Aminoimidazole ribotide + CO2	4.1.1.21	K01587,K11808	Purine	M00048
R04325	C00234 + C03838 <=> C00101 + C04376	10-Formyltetrahydrofolate + 5'-Phosphoribosylglycinamide <=> Tetrahydrofolate + 5'-Phosphoribosyl-N-formylglycinamide	2.1.2.2	K00601,K01492,K08289,K11175,K11787	Purine	M00048
R04559	C04823 <=> C00122 + C04677	1-(5'-Phosphoribosyl)-5-amino-4-(N-succinocarboxamide)-imidazole <=> Fumarate + 1-(5'-Phosphoribosyl)-5-amino-4-imidazolecarboxamide	4.3.2.2	K01756	Purine	M00048
R06975	C00058 + C00002 + C04677 <=> C00008 + C00009 + C04734	Formate + ATP + 1-(5'-Phosphoribosyl)-5-amino-4-imidazolecarboxamide <=> ADP + Orthophosphate + 1-(5'-Phosphoribosyl)-5-formamido-4-imidazolecarboxamide	6.3.4.23	K06863	Purine	M00048
R07405	C15667 <=> C04751	5-Carboxyamino-1-(5-phospho-D-ribosyl)imidazole <=> 1-(5-Phospho-D-ribosyl)-5-amino-4-imidazolecarboxylate	5.4.99.18	K01588	Purine	M00048
R04560	C00234 + C04677 <=> C00101 + C04734	10-Formyltetrahydrofolate + 1-(5'-Phosphoribosyl)-5-amino-4-imidazolecarboxamide <=> Tetrahydrofolate + 1-(5'-Phosphoribosyl)-5-formamido-4-imidazolecarboxamide	2.1.2.3	K00602,K01492	Purine	M00048
R04463	C00002 + C04376 + C00064 + C00001 <=> C00008 + C00009 + C04640 + C00025	ATP + 5'-Phosphoribosyl-N-formylglycinamide + L-Glutamine + H2O <=> ADP + Orthophosphate + 2-(Formamido)-N1-(5'-phosphoribosyl)acetamidine + L-Glutamate	6.3.5.3	K01952,K23264,K23265,K23269,K23270	Purine	M00048
R04208	C00002 + C04640 <=> C00008 + C00009 + C03373	ATP + 2-(Formamido)-N1-(5'-phosphoribosyl)acetamidine <=> ADP + Orthophosphate + Aminoimidazole ribotide	6.3.3.1	K01933,K11787,K11788	Purine	M00048
R07399	C00024 + C00022 + C00001 <=> C02612 + C00010	Acetyl-CoA + Pyruvate + H2O <=> (R)-2-Methylmalate + CoA	2.3.1.182	K09011	Isoleucine	M00535
R00996	C00188 <=> C00109 + C00014	L-Threonine <=> 2-Oxobutanoate + Ammonia	4.3.1.19	K01754,K17989	Isoleucine	M00570
R05070	C06007 <=> C00671 + C00001	(R)-2,3-Dihydroxy-3-methylpentanoate <=> (S)-3-Methyl-2-oxopentanoic acid + H2O	4.2.1.9	K01687	Isoleucine	M00570
R00994	C00109 + C00011 + C00004 + C00080 <=> C06032 + C00003	2-Oxobutanoate + CO2 + NADH + H+ <=> D-erythro-3-Methylmalate + NAD+	1.1.1.85	K00052	Isoleucine	M00535
R05069	C06006 <=> C14463	(S)-2-Aceto-2-hydroxybutanoate <=> (R)-3-Hydroxy-3-methyl-2-oxopentanoate	1.1.1.86,5.4.99.3	K00053	Isoleucine	M00570
R08648	C00022 + C00109 <=> C06006 + C00011	Pyruvate + 2-Oxobutanoate <=> (S)-2-Aceto-2-hydroxybutanoate + CO2	2.2.1.6	K01652,K01653,K11258	Isoleucine	M00570
R02199	C00407 + C00026 <=> C00671 + C00025	L-Isoleucine + 2-Oxoglutarate <=> (S)-3-Methyl-2-oxopentanoic acid + L-Glutamate	2.6.1.42	K00826	Isoleucine	M00570
R03898	C02226 + C00001 <=> C06032	2-Methylmaleate + H2O <=> D-erythro-3-Methylmalate	4.2.1.35	K01703,K01704	Isoleucine	M00535
R03896	C02612 <=> C02226 + C00001	(R)-2-Methylmalate <=> 2-Methylmaleate + H2O	4.2.1.35	K01703,K01704	Isoleucine	M00535
R05068	C06007 + C00006 <=> C14463 + C00005 + C00080	(R)-2,3-Dihydroxy-3-methylpentanoate + NADP+ <=> (R)-3-Hydroxy-3-methyl-2-oxopentanoate + NADPH + H+	1.1.1.86	K00053	Isoleucine	M00570
R01213	C02504 + C00010 <=> C00024 + C00141 + C00001	alpha-Isopropylmalate + CoA <=> Acetyl-CoA + 3-Methyl-2-oxobutanoic acid + H2O	2.3.3.13	K01649	Leucine	M00432
R04426	C04411 + C00003 <=> C04236 + C00004 + C00080	(2R,3S)-3-Isopropylmalate + NAD+ <=> (2S)-2-Isopropyl-3-oxosuccinate + NADH + H+	1.1.1.85	K00052,K21360	Leucine	M00432
R01652	C00233 + C00011 <=> C04236	4-Methyl-2-oxopentanoate + CO2 <=> (2S)-2-Isopropyl-3-oxosuccinate	1.1.1.85	K00052,K21360	Leucine	M00432
R03968	C02504 <=> C02631 + C00001	alpha-Isopropylmalate <=> 2-Isopropylmaleate + H2O	4.2.1.33	K01702,K01703,K01704,K21359	Leucine	M00432
R01090	C00123 + C00026 <=> C00233 + C00025	L-Leucine + 2-Oxoglutarate <=> 4-Methyl-2-oxopentanoate + L-Glutamate	2.6.1.6,2.6.1.42,2.6.1.67	K00826	Leucine	added manually
R04001	C04411 <=> C02631 + C00001	(2R,3S)-3-Isopropylmalate <=> 2-Isopropylmaleate + H2O	4.2.1.33	K01702,K01703,K01704,K21359	Leucine	M00432
R01088	C00123 + C00001 + C00003 <=> C00233 + C00014 + C00004 + C00080	L-Leucine + H2O + NAD+ <=> 4-Methyl-2-oxopentanoate + Ammonia + NADH + H+	1.4.1.9	K00263	Leucine	added manually
R10147	C00441 + C00022 <=> C20258 + C00001	L-Aspartate 4-semialdehyde + Pyruvate <=> (2S,4S)-4-Hydroxy-2,3,4,5-tetrahydrodipicolinate + H2O	4.3.3.7	K01714	Lysine	M00016,M00525,M00526,M00527
R00271	C00024 + C00001 + C00026 <=> C01251 + C00010	Acetyl-CoA + H2O + 2-Oxoglutarate <=> (R)-2-Hydroxybutane-1,2,4-tricarboxylate + CoA	2.3.3.14	K01655,K02594,K10977	Lysine	M00030,M00433
R02733	C04390 + C00001 <=> C00033 + C00666	N6-Acetyl-LL-2,6-diaminoheptanedioate + H2O <=> Acetate + LL-2,6-Diaminoheptanedioate	3.5.1.47	K05823	Lysine	M00525
R02734	C04421 + C00001 <=> C00042 + C00666	N-Succinyl-LL-2,6-diaminoheptanedioate + H2O <=> Succinate + LL-2,6-Diaminoheptanedioate	3.5.1.18	K01439	Lysine	M00016
R04198	C03972 + C00003 + C00001 <=> C20258 + C00004 + C00080	2,3,4,5-Tetrahydrodipicolinate + NAD+ + H2O <=> (2S,4S)-4-Hydroxy-2,3,4,5-tetrahydrodipicolinate + NADH + H+	1.17.1.8	K00215	Lysine	M00016,M00525,M00526,M00527
R01934	C05662 + C00003 <=> C00322 + C00011 + C00004 + C00080	Homoisocitrate + NAD+ <=> 2-Oxoadipate + CO2 + NADH + H+	1.1.1.87,1.1.1.286	K05824,K10978,K17753	Lysine	M00030,M00433
R00715	C00449 + C00003 + C00001 <=> C00047 + C00026 + C00004 + C00080	N6-(L-1,3-Dicarboxypropyl)-L-lysine + NAD+ + H2O <=> L-Lysine + 2-Oxoglutarate + NADH + H+	1.5.1.7	K00290	Lysine	M00030
R04199	C03972 + C00006 + C00001 <=> C20258 + C00005 + C00080	2,3,4,5-Tetrahydrodipicolinate + NADP+ + H2O <=> (2S,4S)-4-Hydroxy-2,3,4,5-tetrahydrodipicolinate + NADPH + H+	1.17.1.8	K00215	Lysine	M00016,M00525,M00526,M00527
R00451	C00680 <=> C00047 + C00011	meso-2,6-Diaminoheptanedioate <=> L-Lysine + CO2	4.1.1.20	K01586,K12526	Lysine	M00016,M00525,M00526,M00527
R02735	C00666 <=> C00680	LL-2,6-Diaminoheptanedioate <=> meso-2,6-Diaminoheptanedioate	5.1.1.7	K01778	Lysine	M00016,M00525,M00527
R04475	C04421 + C00026 <=> C04462 + C00025	N-Succinyl-LL-2,6-diaminoheptanedioate + 2-Oxoglutarate <=> N-Succinyl-2-L-amino-6-oxoheptanedioate + L-Glutamate	2.6.1.17	K00821,K14267	Lysine	M00016
R01939	C00956 + C00026 <=> C00322 + C00025	L-2-Aminoadipate + 2-Oxoglutarate <=> 2-Oxoadipate + L-Glutamate	2.6.1.39	K00825,K00838,K05825	Lysine	M00030
R03444	C01251 <=> C04002 + C00001	(R)-2-Hydroxybutane-1,2,4-tricarboxylate <=> (Z)-But-1-ene-1,2,4-tricarboxylate + H2O	4.2.1.114,4.2.1.-	K16792,K16793,K17450	Lysine	M00030,M00433
R04371	C05662 <=> C04002 + C00001	Homoisocitrate <=> (Z)-But-1-ene-1,2,4-tricarboxylate + H2O	4.2.1.36,4.2.1.114	K01705,K16792,K16793	Lysine	M00030,M00433
R04467	C04390 + C00026 <=> C05539 + C00025	N6-Acetyl-LL-2,6-diaminoheptanedioate + 2-Oxoglutarate <=> N-Acetyl-L-2-amino-6-oxopimelate + L-Glutamate	2.6.1.-	K00841	Lysine	M00525
R02315	C00449 + C00006 + C00001 <=> C00025 + C04076 + C00005 + C00080	N6-(L-1,3-Dicarboxypropyl)-L-lysine + NADP+ + H2O <=> L-Glutamate + L-2-Aminoadipate 6-semialdehyde + NADPH + H+	1.5.1.10	K00293	Lysine	M00030
R04364	C03972 + C00024 + C00001 <=> C05539 + C00010	2,3,4,5-Tetrahydrodipicolinate + Acetyl-CoA + H2O <=> N-Acetyl-L-2-amino-6-oxopimelate + CoA	2.3.1.89,2.3.1.-	K05822,K19107	Lysine	M00525
R04365	C00091 + C03972 + C00001 <=> C00010 + C04462	Succinyl-CoA + 2,3,4,5-Tetrahydrodipicolinate + H2O <=> CoA + N-Succinyl-2-L-amino-6-oxoheptanedioate	2.3.1.117	K00674	Lysine	M00016
R02755	C00680 + C00006 + C00001 <=> C03871 + C00014 + C00005 + C00080	meso-2,6-Diaminoheptanedioate + NADP+ + H2O <=> L-2-Amino-6-oxoheptanedioate + Ammonia + NADPH + H+	1.4.1.16	K03340	Lysine	M00526
R04336	C03871 <=> C03972 + C00001	L-2-Amino-6-oxoheptanedioate <=> 2,3,4,5-Tetrahydrodipicolinate + H2O			Lysine	M00526
R07613	C00666 + C00026 <=> C03972 + C00025 + C00001	LL-2,6-Diaminoheptanedioate + 2-Oxoglutarate <=> 2,3,4,5-Tetrahydrodipicolinate + L-Glutamate + H2O	2.6.1.83	K10206	Lysine	M00527
R04863	C05560 + C11482 <=> C05535 + C00020	L-2-Aminoadipate adenylate + Holo-Lys2 <=> alpha-Aminoadipoyl-S-acyl enzyme + AMP	1.2.1.95	K00143	Lysine	M00030
R04390	C05535 + C00005 + C00080 <=> C04076 + C11482 + C00006	alpha-Aminoadipoyl-S-acyl enzyme + NADPH + H+ <=> L-2-Aminoadipate 6-semialdehyde + Holo-Lys2 + NADP+	1.2.1.95	K00143	Lysine	M00030
R09775	C00956 + C19885 + C00002 <=> C19886 + C00008 + C00009	L-2-Aminoadipate + alpha-Aminoadipate carrier protein LysW + ATP <=> LysW-gamma-L-alpha-aminoadipate + ADP + Orthophosphate	6.3.2.43	K05827	Lysine	M00031
R09776	C19886 + C00002 <=> C19887 + C00008	LysW-gamma-L-alpha-aminoadipate + ATP <=> LysW-gamma-L-alpha-aminoadipyl 6-phosphate + ADP	2.7.2.17	K05828	Lysine	M00031
R09777	C19887 + C00005 + C00080 <=> C19888 + C00006 + C00009	LysW-gamma-L-alpha-aminoadipyl 6-phosphate + NADPH + H+ <=> LysW-gamma-L-alpha-aminoadipate 6-semialdehyde + NADP+ + Orthophosphate	1.2.1.103	K05829	Lysine	M00031
R09778	C19888 + C00025 <=> C19889 + C00026	LysW-gamma-L-alpha-aminoadipate 6-semialdehyde + L-Glutamate <=> LysW-gamma-L-lysine + 2-Oxoglutarate	2.6.1.118	K05830	Lysine	M00031
R09779	C19889 + C00001 <=> C00047 + C19885	LysW-gamma-L-lysine + H2O <=> L-Lysine + alpha-Aminoadipate carrier protein LysW	3.5.1.130	K05831	Lysine	M00031
R03098	C00956 + C00002 <=> C05560 + C00013	L-2-Aminoadipate + ATP <=> L-2-Aminoadipate adenylate + Diphosphate	1.2.1.95	K00143	Lysine	M00030
R00480	C00002 + C00049 <=> C00008 + C03082	ATP + L-Aspartate <=> ADP + 4-Phospho-L-aspartate	2.7.2.4	K00928,K12524,K12525,K12526	Lysine,Threonine,Methionine	M00016,M00525,M00526,M00527,M00018,M00017
R02291	C00441 + C00009 + C00006 <=> C03082 + C00005 + C00080	L-Aspartate 4-semialdehyde + Orthophosphate + NADP+ <=> 4-Phospho-L-aspartate + NADPH + H+	1.2.1.11	K00133	Lysine,Threonine,Methionine	M00016,M00525,M00526,M00527,M00018,M00017
R03260	C01118 + C00097 <=> C02291 + C00042	O-Succinyl-L-homoserine + L-Cysteine <=> L-Cystathionine + Succinate	2.5.1.48	K01739	Methionine	M00017
R01286	C02291 + C00001 <=> C00155 + C00014 + C00022	L-Cystathionine + H2O <=> L-Homocysteine + Ammonia + Pyruvate	4.4.1.13	K00816,K01760,K14155	Methionine	M00017
R01777	C00091 + C00263 <=> C00010 + C01118	Succinyl-CoA + L-Homoserine <=> CoA + O-Succinyl-L-homoserine	2.3.1.46	K00641,K00651	Methionine	M00017
R00946	C00440 + C00155 <=> C00101 + C00073	5-Methyltetrahydrofolate + L-Homocysteine <=> Tetrahydrofolate + L-Methionine	2.1.1.13	K00548	Methionine	M00017
R01773	C00263 + C00003 <=> C00441 + C00004 + C00080	L-Homoserine + NAD+ <=> L-Aspartate 4-semialdehyde + NADH + H+	1.1.1.3	K00003,K12524,K12525	Methionine,Threonine	M00017,M00018
R01775	C00263 + C00006 <=> C00441 + C00005 + C00080	L-Homoserine + NADP+ <=> L-Aspartate 4-semialdehyde + NADPH + H+	1.1.1.3	K00003,K12524,K12525	Methionine,Threonine	M00017,M00018
R09394	C00044 + C00019 + C00030 <=> C21310 + C05198 + C00073 + C00028	GTP + S-Adenosyl-L-methionine + Reduced acceptor <=> (8S)-3',8-Cyclo-7,8-dihydroguanosine 5'-triphosphate + 5'-Deoxyadenosine + L-Methionine + Acceptor	4.1.99.22	K03639,K20967	MoCo	M00880
R11372	C21310 + C00001 <=> C18239 + C00013	(8S)-3',8-Cyclo-7,8-dihydroguanosine 5'-triphosphate + H2O <=> Precursor Z + Diphosphate	4.6.1.17	K03637,K20967	MoCo	M00880
R09395	C18239 + 2 C15814 <=> C05924 + 2 C15810	Precursor Z + 2 Thiocarboxy-[sulfur-carrier protein] <=> Molybdopterin + 2 Sulfur-carrier protein	2.8.1.12	K03635,K21142	MoCo	M00880
R09735	C19848 + C06232 <=> C18237 + C00020 + C00001	Adenylated molybdopterin + Molybdate <=> Molybdoenzyme molybdenum cofactor + AMP + H2O	2.10.1.1	K03750,K15376	MoCo	M00880
R09726	C00002 + C05924 <=> C00013 + C19848	ATP + Molybdopterin <=> Diphosphate + Adenylated molybdopterin	2.7.7.75	K03638,K03831,K15376	MoCo	M00880
R04292	C03722 + 2 C00001 + C00009 <=> C05840 + C00111	Quinolinate + 2 H2O + Orthophosphate <=> Iminoaspartate + Glycerone phosphate	2.5.1.72	K03517	NAD(P)	M00115
R00257	C00002 + C00857 + C00064 + C00001 <=> C00020 + C00013 + C00003 + C00025	ATP + Deamino-NAD+ + L-Glutamine + H2O <=> AMP + Diphosphate + NAD+ + L-Glutamate	6.3.5.1	K01950	NAD(P)	M00115
R00189	C00002 + C00857 + C00014 <=> C00020 + C00013 + C00003	ATP + Deamino-NAD+ + Ammonia <=> AMP + Diphosphate + NAD+	6.3.1.5,6.3.5.1	K01916	NAD(P)	M00115
R00104	C00002 + C00003 <=> C00008 + C00006	ATP + NAD+ <=> ADP + NADP+	2.7.1.23	K00858	NADP	added manually
R03005	C00002 + C01185 <=> C00013 + C00857	ATP + Nicotinate D-ribonucleotide <=> Diphosphate + Deamino-NAD+	2.7.7.1,2.7.7.18	K00952,K00969,K06210,K06211,K13522,K19785	NAD(P)	M00115
R03348	C01185 + C00013 + C00011 <=> C03722 + C00119	Nicotinate D-ribonucleotide + Diphosphate + CO2 <=> Quinolinate + 5-Phospho-alpha-D-ribose 1-diphosphate	2.4.2.19	K00767	NAD(P)	M00115
R07407	C00049 + C00006 <=> C05840 + C00005 + C00080	L-Aspartate + NADP+ <=> Iminoaspartate + NADPH + H+	1.4.1.21	K06989	NAD(P)	M00115
R07410	C00049 + C00003 <=> C05840 + C00004 + C00080	L-Aspartate + NAD+ <=> Iminoaspartate + NADH + H+	1.4.1.21	K06989	NAD(P)	M00115
R02035	C01236 + C00001 <=> C00345	D-Glucono-1,5-lactone 6-phosphate + H2O <=> 6-Phospho-D-gluconate	3.1.1.31	K01057,K07404,K13937	Pentose phosphate pathway	M00004
R02736	C01172 + C00006 <=> C01236 + C00005 + C00080	beta-D-Glucose 6-phosphate + NADP+ <=> D-Glucono-1,5-lactone 6-phosphate + NADPH + H+	1.1.1.49,1.1.1.363	K00036,K13937	Pentose phosphate pathway	M00004
R10907	C01172 + C00003 <=> C01236 + C00004 + C00080	beta-D-Glucose 6-phosphate + NAD+ <=> D-Glucono-1,5-lactone 6-phosphate + NADH + H+	1.1.1.363,1.1.1.388	K00036,K19243	Pentose phosphate pathway	M00004
R01049	C00002 + C00117 <=> C00020 + C00119	ATP + D-Ribose 5-phosphate <=> AMP + 5-Phospho-alpha-D-ribose 1-diphosphate	2.7.6.1	K00948	Pentose phosphate pathway	added manually
R01830	C05345 + C00118 <=> C00279 + C00231	beta-D-Fructose 6-phosphate + D-Glyceraldehyde 3-phosphate <=> D-Erythrose 4-phosphate + D-Xylulose 5-phosphate	2.2.1.1	K00615	Pentose phosphate pathway	M00004
R01528	C00345 + C00006 <=> C00199 + C00011 + C00005 + C00080	6-Phospho-D-gluconate + NADP+ <=> D-Ribulose 5-phosphate + CO2 + NADPH + H+	1.1.1.44,1.1.1.351	K00033	Pentose phosphate pathway	M00004
R10221	C00345 + C00003 <=> C00199 + C00011 + C00004 + C00080	6-Phospho-D-gluconate + NAD+ <=> D-Ribulose 5-phosphate + CO2 + NADH + H+	1.1.1.343,1.1.1.351	K00033	Pentose phosphate pathway	M00004
R01056	C00117 <=> C00199	D-Ribose 5-phosphate <=> D-Ribulose 5-phosphate	5.3.1.6		Pentose phosphate pathway	M00004
R01827	C05382 + C00118 <=> C00279 + C05345	Sedoheptulose 7-phosphate + D-Glyceraldehyde 3-phosphate <=> D-Erythrose 4-phosphate + beta-D-Fructose 6-phosphate	2.2.1.2	K00616,K13810	Pentose phosphate pathway	M00004
R01529	C00199 <=> C00231	D-Ribulose 5-phosphate <=> D-Xylulose 5-phosphate	5.1.3.1	K01783	Pentose phosphate pathway	M00004
R02739	C00668 <=> C01172	alpha-D-Glucose 6-phosphate <=> beta-D-Glucose 6-phosphate	5.1.3.15,5.3.1.9	K01792,K01810,K06859,K13810,K15916	Pentose phosphate pathway	M00004
R01641	C05382 + C00118 <=> C00117 + C00231	Sedoheptulose 7-phosphate + D-Glyceraldehyde 3-phosphate <=> D-Ribose 5-phosphate + D-Xylulose 5-phosphate	2.2.1.1		Pentose phosphate pathway	M00004
R02740	C00668 <=> C05345	alpha-D-Glucose 6-phosphate <=> beta-D-Fructose 6-phosphate	5.3.1.9	K01810,K06859,K13810,K15916	Pentose phosphate pathway	M00004
R05338	C00199 + C00067 <=> C06019	D-Ribulose 5-phosphate + Formaldehyde <=> D-arabino-Hex-3-ulose 6-phosphate	4.1.2.43	K08093,K13812,K13831	Pentose phosphate pathway	added manually
R09780	C06019 <=> C05345	D-arabino-Hex-3-ulose 6-phosphate <=> beta-D-Fructose 6-phosphate	5.3.1.27	K08094,K13831	Pentose phosphate pathway	added manually
R00691	C00826 <=> C00079 + C00001 + C00011	L-Arogenate <=> L-Phenylalanine + H2O + CO2	4.2.1.51,4.2.1.91	K01713,K04518,K05359,K14170	Phenylalanine	M00910
R01373	C00254 <=> C00166 + C00001 + C00011	Prephenate <=> Phenylpyruvate + H2O + CO2	4.2.1.51,4.2.1.91	K01713,K04518,K05359,K14170	Phenylalanine	M00024
R00694	C00079 + C00026 <=> C00166 + C00025	L-Phenylalanine + 2-Oxoglutarate <=> Phenylpyruvate + L-Glutamate	2.6.1.1,2.6.1.5,2.6.1.9,2.6.1.57	K00811,K00812,K00813,K00815,K00817,K00832,K00838,K05821,K11358,K14454,K14455,K15849	Phenylalanine	M00024
R07276	C00826 + C00026 <=> C00254 + C00025	L-Arogenate + 2-Oxoglutarate <=> Prephenate + L-Glutamate	2.6.1.79	K15849	Phenylalanine	M00910
R10089	C00117 + C00118 + C00064 <=> C00018 + C00025 + 3 C00001 + C00009	D-Ribose 5-phosphate + D-Glyceraldehyde 3-phosphate + L-Glutamine <=> Pyridoxal phosphate + L-Glutamate + 3 H2O + Orthophosphate	4.3.3.6	K06215,K08681	PLP	added manually
R03314	C01165 <=> C03912 + C00001	L-Glutamate 5-semialdehyde <=> (S)-1-Pyrroline-5-carboxylate + H2O			Proline	M00015
R00667	C00077 + C00026 <=> C01165 + C00025	L-Ornithine + 2-Oxoglutarate <=> L-Glutamate 5-semialdehyde + L-Glutamate	2.6.1.13	K00819	Proline	added manually
R01248	C00148 + C00003 <=> C03912 + C00004 + C00080	L-Proline + NAD+ <=> (S)-1-Pyrroline-5-carboxylate + NADH + H+	1.5.1.2	K00286	Proline	M00015
R03313	C01165 + C00009 + C00006 <=> C03287 + C00005 + C00080	L-Glutamate 5-semialdehyde + Orthophosphate + NADP+ <=> L-Glutamyl 5-phosphate + NADPH + H+	1.2.1.41	K00147,K12657	Proline	M00015
R01251	C00148 + C00006 <=> C03912 + C00005 + C00080	L-Proline + NADP+ <=> (S)-1-Pyrroline-5-carboxylate + NADPH + H+	1.5.1.2	K00286	Proline	M00015
R00239	C00002 + C00025 <=> C00008 + C03287	ATP + L-Glutamate <=> ADP + L-Glutamyl 5-phosphate	2.7.2.11	K00931,K12657	Proline	M00015
R00961	C00104 + C00001 <=> C00130 + C00009	IDP + H2O <=> IMP + Orthophosphate	3.6.1.5,3.6.1.6,3.6.1.64	K01510,K01511,K12304,K12305,K14641,K14642,K16855	Purine	added manually
R00719	C00081 + C00001 <=> C00104 + C00009	ITP + H2O <=> IDP + Orthophosphate	3.6.1.5,3.6.1.73	K01510,K14641,K14642	Purine	added manually
R00720	C00081 + C00001 <=> C00130 + C00013	ITP + H2O <=> IMP + Diphosphate	3.6.1.8,3.6.1.66,3.6.1.-	K01519,K02428,K04765	Purine	added manually
R00582	C01005 + C00001 <=> C00065 + C00009	O-Phospho-L-serine + H2O <=> L-Serine + Orthophosphate	3.1.3.3	K01079,K02203,K22305	Serine	M00020
R04173	C01005 + C00026 <=> C03232 + C00025	O-Phospho-L-serine + 2-Oxoglutarate <=> 3-Phosphonooxypyruvate + L-Glutamate	2.6.1.52	K00831	Serine	M00020
R01513	C00197 + C00003 <=> C03232 + C00004 + C00080	3-Phospho-D-glycerate + NAD+ <=> 3-Phosphonooxypyruvate + NADH + H+	1.1.1.95	K00058	Serine	M00020
R03083	C04691 <=> C00944 + C00009	2-Dehydro-3-deoxy-D-arabino-heptonate 7-phosphate <=> 3-Dehydroquinate + Orthophosphate	4.2.3.4	K01735,K13829,K13830	Tryptothan,Phenylalanine,Tyrosine	M00022
R01826	C00074 + C00279 + C00001 <=> C04691 + C00009	Phosphoenolpyruvate + D-Erythrose 4-phosphate + H2O <=> 2-Dehydro-3-deoxy-D-arabino-heptonate 7-phosphate + Orthophosphate	2.5.1.54	K01626,K03856,K13853	Tryptothan,Phenylalanine,Tyrosine	M00022
R01714	C01269 <=> C00251 + C00009	5-O-(1-Carboxyvinyl)-3-phosphoshikimate <=> Chorismate + Orthophosphate	4.2.3.5	K01736	Tryptothan,Phenylalanine,Tyrosine	M00022
R02412	C00002 + C00493 <=> C00008 + C03175	ATP + Shikimate <=> ADP + Shikimate 3-phosphate	2.7.1.71	K00891,K13829,K13830	Tryptothan,Phenylalanine,Tyrosine	M00022
R03460	C00074 + C03175 <=> C00009 + C01269	Phosphoenolpyruvate + Shikimate 3-phosphate <=> Orthophosphate + 5-O-(1-Carboxyvinyl)-3-phosphoshikimate	2.5.1.19	K00800,K13830	Tryptothan,Phenylalanine,Tyrosine	M00022
R03084	C00944 <=> C02637 + C00001	3-Dehydroquinate <=> 3-Dehydroshikimate + H2O	4.2.1.10	K03785,K03786,K13830,K13832	Tryptothan,Phenylalanine,Tyrosine	M00022
R02413	C00493 + C00006 <=> C02637 + C00005 + C00080	Shikimate + NADP+ <=> 3-Dehydroshikimate + NADPH + H+	1.1.1.25,1.1.1.282	K00014,K05887,K13830,K13832	Tryptothan,Phenylalanine,Tyrosine	M00022
R04620	C04895 + 3 C00001 <=> C04874 + 3 C00009	7,8-Dihydroneopterin 3'-triphosphate + 3 H2O <=> 7,8-Dihydroneopterin + 3 Orthophosphate	3.1.3.1	K01077,K01113	THF	M00126
R05553	C11355 <=> C00568 + C00022	4-Amino-4-deoxychorismate <=> 4-Aminobenzoate + Pyruvate	4.1.3.38	K02619,K03342,K18482	THF	added manually
R04638	C04895 + C00001 <=> C05925 + C00013	7,8-Dihydroneopterin 3'-triphosphate + H2O <=> Dihydroneopterin phosphate + Diphosphate	3.6.1.67	K08310,K19965	THF	M00126
R04639	C04895 + C00001 <=> C06148	7,8-Dihydroneopterin 3'-triphosphate + H2O <=> 2,5-Diamino-6-(5'-triphosphoryl-3',4'-trihydroxy-2'-oxopentyl)-amino-4-oxopyrimidine	3.5.4.16	K01495,K09007,K22391	THF	M00126,M00841
R05046	C05922 + C00001 <=> C05923 + C00058	Formamidopyrimidine nucleoside triphosphate + H2O <=> 2,5-Diaminopyrimidine nucleoside triphosphate + Formate	3.5.4.16	K01495,K09007,K22391	THF	M00126,M00841
R03503	C00002 + C01300 <=> C00020 + C04807	ATP + 6-(Hydroxymethyl)-7,8-dihydropterin <=> AMP + 6-Hydroxymethyl-7,8-dihydropterin diphosphate	2.7.6.3	K00950,K07142,K13939,K13940,K13941	THF	M00126,M00840,M00841
R03067	C04807 + C00568 <=> C00013 + C00921	6-Hydroxymethyl-7,8-dihydropterin diphosphate + 4-Aminobenzoate <=> Diphosphate + Dihydropteroate	2.5.1.15	K00796,K13939,K13941,K18824,K18825,K18974	THF	M00126,M00840,M00841
R01716	C00251 + C00064 <=> C11355 + C00025	Chorismate + L-Glutamine <=> 4-Amino-4-deoxychorismate + L-Glutamate	2.6.1.85	K01664,K01665,K03342,K13950	THF	added manually
R11072	C01304 <=> C05925 + C00001	2,5-Diamino-6-(5-phospho-D-ribosylamino)pyrimidin-4(3H)-one <=> Dihydroneopterin phosphate + H2O	4.2.1.160	K22100	THF	M00840
R02237	C00002 + C00921 + C00025 <=> C00008 + C00009 + C00415	ATP + Dihydropteroate + L-Glutamate <=> ADP + Orthophosphate + Dihydrofolate	6.3.2.12,6.3.2.17	K01930,K11754,K20457,K22099	THF	M00126,M00840,M00841
R04621	C04874 + C00009 <=> C05925 + C00001	7,8-Dihydroneopterin + Orthophosphate <=> Dihydroneopterin phosphate + H2O	3.6.1.-		THF	M00126,M00840
R03504	C04874 <=> C00266 + C01300	7,8-Dihydroneopterin <=> Glycolaldehyde + 6-(Hydroxymethyl)-7,8-dihydropterin	4.1.2.25	K01633,K09739,K13939,K13940	THF	M00126,M00840
R03066	C01300 + C00568 <=> C00921 + C00001	6-(Hydroxymethyl)-7,8-dihydropterin + 4-Aminobenzoate <=> Dihydropteroate + H2O	2.5.1.15	K00796,K13939,K13941,K18824,K18825,K18974	THF	M00126,M00840,M00841
R00936	C00101 + C00003 <=> C00415 + C00004 + C00080	Tetrahydrofolate + NAD+ <=> Dihydrofolate + NADH + H+	1.5.1.3	K00287,K13938,K13998,K18589,K18590,K18591,K19643,K19644,K19645	THF	M00126,M00840,M00841
R05048	C05923 <=> C06148	2,5-Diaminopyrimidine nucleoside triphosphate <=> 2,5-Diamino-6-(5'-triphosphoryl-3',4'-trihydroxy-2'-oxopentyl)-amino-4-oxopyrimidine	3.5.4.16	K01495,K09007,K22391	THF	M00126,M00840,M00841
R00939	C00101 + C00006 <=> C00415 + C00005 + C00080	Tetrahydrofolate + NADP+ <=> Dihydrofolate + NADPH + H+	1.5.1.3	K00287,K13938,K13998,K18589,K18590,K18591,K19643,K19644,K19645	THF	M00126,M00840,M00841
R00428	C00044 + C00001 <=> C05922	GTP + H2O <=> Formamidopyrimidine nucleoside triphosphate	3.5.4.16	K01495,K09007,K22391	THF	M00126,M00840,M00841
R11719	C04895 <=> C01300 + C21615	7,8-Dihydroneopterin 3'-triphosphate <=> 6-(Hydroxymethyl)-7,8-dihydropterin + Glycolaldehyde triphosphate	4.1.2.60	K22101	THF	M00841
R00425	C00044 + 3 C00001 <=> C00058 + C01304 + C00013	GTP + 3 H2O <=> Formate + 2,5-Diamino-6-(5-phospho-D-ribosylamino)pyrimidin-4(3H)-one + Diphosphate	3.5.4.25	K01497,K14652	THF,FMN	M00840,M00125
R00617	C00002 + C01081 <=> C00008 + C00068	ATP + Thiamin monophosphate <=> ADP + Thiamin diphosphate	2.7.4.16	K00946	Thiamine diphosphate	M00127
R04509	C00002 + C04556 <=> C00008 + C04752	ATP + 4-Amino-2-methyl-5-(phosphooxymethyl)pyrimidine <=> ADP + 4-Amino-5-hydroxymethyl-2-methylpyrimidine diphosphate	2.7.4.7	K00877,K00941,K14153,K21219	Thiamine diphosphate	M00127
R05636	C00022 + C00118 <=> C11437 + C00011	Pyruvate + D-Glyceraldehyde 3-phosphate <=> 1-Deoxy-D-xylulose 5-phosphate + CO2	2.2.1.7	K01662	Thiamine diphosphate	added manually
R10712	C04752 + C20247 <=> C01081 + C00013 + C00011	4-Amino-5-hydroxymethyl-2-methylpyrimidine diphosphate + 2-(2-Carboxy-4-methylthiazol-5-yl)ethyl phosphate <=> Thiamin monophosphate + Diphosphate + CO2	2.5.1.3	K00788,K14153,K14154,K21219,K21220	Thiamine diphosphate	M00127
R07459	C15810 + C00002 <=> C15813 + C00013	Sulfur-carrier protein + ATP <=> Adenylyl-[sulfur-carrier protein] + Diphosphate	2.7.7.73,2.7.7.80	K03148,K11996,K21029,K21147	Thiamine diphosphate	M00127
R07460	C15811 + C00097 <=> C15812 + C00041	[Enzyme]-cysteine + L-Cysteine <=> [Enzyme]-S-sulfanylcysteine + L-Alanine	2.8.1.7	K04487	Thiamine diphosphate	added manually
R07461	C15812 + C15813 + C00030 <=> C00020 + C15814 + C15811 + C00028	[Enzyme]-S-sulfanylcysteine + Adenylyl-[sulfur-carrier protein] + Reduced acceptor <=> AMP + Thiocarboxy-[sulfur-carrier protein] + [Enzyme]-cysteine + Acceptor	2.8.1.4,2.8.1.11	K03151,K11996,K21028,K21147	Thiamine diphosphate	M00127
R10246	C00082 + C00019 + C00030 <=> C15809 + C01468 + C05198 + C00073 + C00028	L-Tyrosine + S-Adenosyl-L-methionine + Reduced acceptor <=> Iminoglycine + 4-Cresol + 5'-Deoxyadenosine + L-Methionine + Acceptor	4.1.99.19	K03150	Thiamine diphosphate	M00127
R10247	C11437 + C15809 + C15814 <=> C20246 + C15810 + 2 C00001	1-Deoxy-D-xylulose 5-phosphate + Iminoglycine + Thiocarboxy-[sulfur-carrier protein] <=> 2-[(2R,5Z)-2-Carboxy-4-methylthiazol-5(2H)-ylidene]ethyl phosphate + Sulfur-carrier protein + 2 H2O	2.8.1.10	K03149	Thiamine diphosphate	M00127
R09977	C20246 <=> C20247	2-[(2R,5Z)-2-Carboxy-4-methylthiazol-5(2H)-ylidene]ethyl phosphate <=> 2-(2-Carboxy-4-methylthiazol-5-yl)ethyl phosphate	5.3.99.10	K10810	Thiamine diphosphate	M00127
R03472	C03373 + C00019 <=> C04556 + C05198 + C00073 + C00058 + C00237	Aminoimidazole ribotide + S-Adenosyl-L-methionine <=> 4-Amino-2-methyl-5-(phosphooxymethyl)pyrimidine + 5'-Deoxyadenosine + L-Methionine + Formate + CO	4.1.99.17	K03147	Thiamine diphosphate	M00127
R12026	C00003 + C00037 + C00283 <=> C00153 + C20784 + 3 C00001	NAD+ + Glycine + Hydrogen sulfide <=> Nicotinamide + ADP-5-ethyl-4-methylthiazole-2-carboxylate + 3 H2O	2.4.2.59	K22699	Thiamine diphosphate	added manually
R01302	C00156 + C00022 <=> C00251	4-Hydroxybenzoate + Pyruvate <=> Chorismate	4.1.3.40	K03181,K18240	THMPT	added manually
R11102	C00119 + C00156 <=> C21107 + C00011 + C00013	5-Phospho-alpha-D-ribose 1-diphosphate + 4-Hydroxybenzoate <=> 4-(beta-D-Ribofuranosyl)phenol 5'-phosphate + CO2 + Diphosphate	2.4.2.54	K06984	THMPT	added manually
R10339	C04807 + C20559 <=> C20562 + C00013	6-Hydroxymethyl-7,8-dihydropterin diphosphate + 4-(beta-D-Ribofuranosyl)aniline 5'-phosphate <=> N-[(7,8-Dihydropterin-6-yl)methyl]-4-(beta-D-ribofuranosyl)aniline 5'-phosphate + Diphosphate	2.5.1.105	K06897	THMPT	added manually
R03388	C01217 + C00006 <=> C05927 + C00080 + C00005	5,6,7,8-Tetrahydromethanopterin + NADP+ <=> 7,8-Dihydromethanopterin + H+ + NADPH	1.5.1.47	K17364	THMPT	added manually
RMAN1	C21107 <=> C20559	4-(beta-D-Ribofuranosyl)phenol 5'-phosphate <=> 4-(beta-D-Ribofuranosyl)aniline 5'-phosphate			THMPT	added manually	incomplete reaction, manual reconstruction
RMAN2	C20562 <=> C05927	N-[(7,8-Dihydropterin-6-yl)methyl]-4-(beta-D-ribofuranosyl)aniline 5'-phosphate <=> 7,8-Dihydromethanopterin			THMPT	added manually	incomplete reaction, manual reconstruction
R10802	C01217 + C00028 <=> C05927 + C00030	5,6,7,8-Tetrahydromethanopterin + Acceptor <=> 7,8-Dihydromethanopterin + Reduced acceptor	1.5.99.15	K18853	THMPT	added manually
R01771	C00002 + C00263 <=> C00008 + C01102	ATP + L-Homoserine <=> ADP + O-Phospho-L-homoserine	2.7.1.39	K00872,K02203,K02204	Threonine	M00018
R01466	C01102 + C00001 <=> C00188 + C00009	O-Phospho-L-homoserine + H2O <=> L-Threonine + Orthophosphate	4.2.3.1	K01733	Threonine	M00018
R00986	C00251 + C00064 <=> C00108 + C00022 + C00025	Chorismate + L-Glutamine <=> Anthranilate + Pyruvate + L-Glutamate	4.1.3.27	K01656,K01657,K01658,K13497,K13501,K13503	Tryptophan	M00023
R00985	C00251 + C00014 <=> C00108 + C00022 + C00001	Chorismate + Ammonia <=> Anthranilate + Pyruvate + H2O	4.1.3.27	K01656,K01657,K01658,K13497,K13501,K13503	Tryptophan	M00023
R01073	C04302 + C00013 <=> C00108 + C00119	N-(5-Phospho-D-ribosyl)anthranilate + Diphosphate <=> Anthranilate + 5-Phospho-alpha-D-ribose 1-diphosphate	2.4.2.18	K00766,K13497	Tryptophan	M00023
R03508	C01302 <=> C03506 + C00011 + C00001	1-(2-Carboxyphenylamino)-1-deoxy-D-ribulose 5-phosphate <=> Indoleglycerol phosphate + CO2 + H2O	4.1.1.48	K01609,K01656,K13498,K13501	Tryptophan	M00023
R02722	C00065 + C03506 <=> C00078 + C00118 + C00001	L-Serine + Indoleglycerol phosphate <=> L-Tryptophan + D-Glyceraldehyde 3-phosphate + H2O	4.2.1.20	K01694,K01695,K01696,K06001	Tryptophan	M00023
R03509	C04302 <=> C01302	N-(5-Phospho-D-ribosyl)anthranilate <=> 1-(2-Carboxyphenylamino)-1-deoxy-D-ribulose 5-phosphate	5.3.1.24	K01817,K13498,K13501	Tryptophan	M00023
R00733	C00826 + C00006 <=> C00082 + C00011 + C00005 + C00080	L-Arogenate + NADP+ <=> L-Tyrosine + CO2 + NADPH + H+	1.3.1.78,1.3.1.79	K15226,K15227	Tyrosine	M00040
R00732	C00826 + C00003 <=> C00082 + C00011 + C00004 + C00080	L-Arogenate + NAD+ <=> L-Tyrosine + CO2 + NADH + H+	1.3.1.43,1.3.1.79	K00220	Tyrosine	M00040
R01730	C00254 + C00006 <=> C01179 + C00011 + C00005 + C00080	Prephenate + NADP+ <=> 3-(4-Hydroxyphenyl)pyruvate + CO2 + NADPH + H+	1.3.1.13	K00211	Tyrosine	M00025
R01728	C00254 + C00003 <=> C01179 + C00011 + C00004 + C00080	Prephenate + NAD+ <=> 3-(4-Hydroxyphenyl)pyruvate + CO2 + NADH + H+	1.3.1.12	K00210,K00220,K04517,K14187	Tyrosine	M00025
R00734	C00082 + C00026 <=> C01179 + C00025	L-Tyrosine + 2-Oxoglutarate <=> 3-(4-Hydroxyphenyl)pyruvate + L-Glutamate	2.6.1.1,2.6.1.5,2.6.1.9,2.6.1.57	K00811,K00812,K00813,K00815,K00817,K00832,K00838,K05821,K11358,K14454,K14455,K15849	Tyrosine	M00025
R01715	C00251 <=> C00254	Chorismate <=> Prephenate	5.4.99.5	K01850,K04092,K04093,K04516,K06208,K06209,K13853,K14170,K14187	Tyrosine,Phenylalanine	M00024,M00025,M00040,M00910
R01731	C00036 + C00826 <=> C00049 + C00254	Oxaloacetate + L-Arogenate <=> L-Aspartate + Prephenate	2.6.1.57,2.6.1.78	K00832,K15849	Tyrosine,Phenylalanine	M00040,M00910
R00575	2 C00002 + C00064 + C00288 + C00001 <=> 2 C00008 + C00009 + C00025 + C00169	2 ATP + L-Glutamine + HCO3- + H2O <=> 2 ADP + Orthophosphate + L-Glutamate + Carbamoyl phosphate	6.3.5.5	K01954,K01955,K01956,K11540,K11541	Pyrimidine	M00051
R01867	C00337 + C00122 <=> C00295 + C00042	(S)-Dihydroorotate + Fumarate <=> Orotate + Succinate	1.3.98.1	K00226	Pyrimidine	M00051
R01870	C01103 + C00013 <=> C00295 + C00119	Orotidine 5'-phosphate + Diphosphate <=> Orotate + 5-Phospho-alpha-D-ribose 1-diphosphate	2.4.2.10	K00762,K13421	Pyrimidine	M00051
R01869	C00337 + C00003 <=> C00295 + C00080 + C00004	(S)-Dihydroorotate + NAD+ <=> Orotate + H+ + NADH	1.3.1.14	K17828	Pyrimidine	M00051
R00965	C01103 <=> C00105 + C00011	Orotidine 5'-phosphate <=> UMP + CO2	4.1.1.23	K01591,K13421	Pyrimidine	M00051
R01397	C00169 + C00049 <=> C00009 + C00438	Carbamoyl phosphate + L-Aspartate <=> Orthophosphate + N-Carbamoyl-L-aspartate	2.1.3.2	K00608,K00609,K00610,K11540,K11541	Pyrimidine	M00051
R01993	C00337 + C00001 <=> C00438	(S)-Dihydroorotate + H2O <=> N-Carbamoyl-L-aspartate	3.5.2.3	K01465,K11540	Pyrimidine	M00051
R01868	C00337 + C15602 <=> C00295 + C15603	(S)-Dihydroorotate + Quinone <=> Orotate + Hydroquinone	1.3.5.2	K00254	Pyrimidine	M00051
R00156	C00002 + C00015 <=> C00008 + C00075	ATP + UDP <=> ADP + UTP	2.7.4.6	K00940,K18533	UTP	M00052
R00158	C00002 + C00105 <=> C00008 + C00015	ATP + UMP <=> ADP + UDP	2.7.4.4,2.7.4.14,2.7.4.22	K00945,K09903,K13799,K13800,K13809	UTP	M00052
R04441	C04272 <=> C00141 + C00001	(R)-2,3-Dihydroxy-3-methylbutanoate <=> 3-Methyl-2-oxobutanoic acid + H2O	4.2.1.9	K01687	Valine,Isoleucine	M00019
R00226	C06010 + C00011 <=> 2 C00022	(S)-2-Acetolactate + CO2 <=> 2 Pyruvate	2.2.1.6	K01652,K01653,K11258	Valine,Isoleucine	M00019
R05071	C06010 <=> C04181	(S)-2-Acetolactate <=> 3-Hydroxy-3-methyl-2-oxobutanoic acid	1.1.1.86,5.4.99.3	K00053	Valine,Isoleucine	M00019
R04440	C04272 + C00006 <=> C04181 + C00005 + C00080	(R)-2,3-Dihydroxy-3-methylbutanoate + NADP+ <=> 3-Hydroxy-3-methyl-2-oxobutanoic acid + NADPH + H+	1.1.1.86	K00053	Valine,Isoleucine	M00019
R10935	C20954 + C00009 + 2 C00001 <=> 2 C00118	(5-Formylfuran-3-yl)methyl phosphate + Orthophosphate + 2 H2O <=> 2 D-Glyceraldehyde 3-phosphate	4.2.3.153	K09733	Methanofuran	M00935
R11038	C20954 + C00041 <=> C21068 + C00022	(5-Formylfuran-3-yl)methyl phosphate + L-Alanine <=> [5-(Aminomethyl)furan-3-yl]methyl phosphate + Pyruvate	2.6.1.108	K19793	Methanofuran	M00935
R11039	C21068 + C00002 <=> C21069 + C00008	[5-(Aminomethyl)furan-3-yl]methyl phosphate + ATP <=> [5-(Aminomethyl)furan-3-yl]methyl diphosphate + ADP	2.7.4.31	K07144	Methanofuran	M00935
R00736	C00082 <=> C00483 + C00011	L-Tyrosine <=> Tyramine + CO2	4.1.1.25,4.1.1.28	K01592,K01593,K18933	Methanofuran	M00935
R10902	C00002 + C00483 + C00025 <=> C00008 + C00009 + C20926	ATP + Tyramine + L-Glutamate <=> ADP + Orthophosphate + gamma-Glutamyltyramine	6.3.4.24	K06914	Methanofuran	M00935
R11040	C21069 + C20926 <=> C21070 + C00013	[5-(Aminomethyl)furan-3-yl]methyl diphosphate + gamma-Glutamyltyramine <=> (4-{4-[2-(gamma-L-Glutamylamino)ethyl]phenoxymethyl}furan-2-yl)methanamine + Diphosphate	2.5.1.131	K07072	Methanofuran	M00935
RMAN3	C21070 <=> C00862	(4-{4-[2-(gamma-L-Glutamylamino)ethyl]phenoxymethyl}furan-2-yl)methanamine <=> Methanofuran		Methanofuran	M00935	added manually	incomplete reaction, manual reconstruction
