# Supplementary material for: The Autotrophic Core: An Ancient Network of 404 Reactions Converts H2, CO2, and NH3 into Amino Acids, Bases, and Cofactors
Source: Microorganisms. 2021 Feb 23;9(2):458. doi: 10.3390/microorganisms9020458 (PMC7926472; doi:10.3390/microorganisms9020458)
Supplement: Supplementary file 1 [file microorganisms-09-00458-s001.zip › Supplementary_Table_3.xlsx]

## Sheet: ReadMe
Sheet	Description
S3A	Intersection of the 404 autotrophic core reactions (short AT core), 163 LUCA reactions (Weiss et al., 2016) and 172 Core RAF reactions (Xavier et al., 2020)
S3B	Reaction sets used for intersection analysis
S3C	Intersection of nine reactions present in all three reaction sets with functional KEGG annotation
Weiss, M. C.; Sousa, F. L.; Mrnjavac, N.; Neukirchen, S.; Roettger, M.; Nelson-Sathi, S.; Martin, W. F. The physiology and habitat of the last universal common ancestor. Nat. Microbiol. 2016, 1:16116.
Xavier, J. C.; Hordijk, W.; Kauffman, S.; Steel, M.; Martin, W. F. Autocatalytic chemical networks at the origin of metabolism. Proc. R. Soc. B. 2020, 287:20192377.

## Sheet: S3A
AT core ∩ LUCA	AT core ∩ Core RAF	Core RAF ∩ LUCA	AT core ∩ LUCA ∩ Core RAF
R00253	R00104	R00002	R00480
R00480	R00127	R00067	R01015
R00691	R00130	R00153	R01049
R01015	R00156	R00190	R01715
R01049	R00158	R00235	R01870
R01373	R00161	R00236	R02739
R01715	R00200	R00316	R02740
R01870	R00226	R00480	R04198
R02325	R00342	R00771	R04199
R02739	R00344	R00900
R02740	R00480	R00925
R03947	R00483	R00926
R04109	R00489	R01015
R04198	R00571	R01049
R04199	R00658	R01354
R04208	R00965	R01715
R04640	R00985	R01870
R05807	R00994	R02739
R07775	R01015	R02740
R09394	R01049	R02802
R09398	R01056	R03321
R09775	R01061	R04198
R10243	R01070	R04199
R11372	R01071	R04782
	R01073	R05185
	R01082
	R01196
	R01213
	R01397
	R01466
	R01512
	R01513
	R01518
	R01529
	R01641
	R01652
	R01714
	R01715
	R01728
	R01771
	R01773
	R01775
	R01826
	R01827
	R01830
	R01869
	R01870
	R01993
	R02291
	R02412
	R02413
	R02739
	R02740
	R03035
	R03083
	R03084
	R03460
	R03508
	R03509
	R03896
	R03898
	R03968
	R04001
	R04198
	R04199
	R04336
	R04426
	R04439
	R04440
	R04441
	R04780
	R05068
	R05069
	R05070
	R05071
	R07157
	R07281
	R08648
	R10092
	R10147
	R11634

## Sheet: S3B
AT core	Core RAF	LUCA
R00258	R00002	R00002
R00400	R00004	R00067
R00369	R00006	R00078
R00396	R00014	R00081
R09107	R00067	R00082
R00259	R00086	R00153
R07245	R00089	R00190
R02283	R00104	R00235
R03443	R00124	R00236
R02649	R00127	R00253
R00149	R00130	R00275
R00551	R00132	R00316
R01954	R00137	R00375
R01398	R00143	R00376
R01086	R00153	R00377
R00669	R00156	R00378
R00578	R00158	R00379
R00483	R00161	R00381
R00485	R00178	R00480
R00355	R00183	R00490
R01135	R00188	R00568
R00127	R00190	R00615
R01083	R00200	R00691
R00200	R00209	R00705
R00333	R00226	R00706
R03182	R00235	R00771
R03231	R00236	R00899
R10699	R00238	R00900
R01626	R00284	R00922
R09543	R00316	R00925
R10115	R00339	R00926
R10116	R00342	R00935
R10117	R00344	R00955
R10118	R00401	R01015
R10119	R00480	R01049
R10120	R00483	R01051
R10121	R00489	R01101
R10122	R00511	R01103
R09725	R00512	R01104
R10124	R00570	R01123
R01078	R00571	R01194
R10866	R00572	R01229
R02164	R00658	R01329
R10092	R00659	R01354
R00742	R00717	R01357
R00199	R00762	R01373
R00345	R00771	R01570
R00206	R00782	R01715
R00402	R00842	R01800
R00344	R00900	R01870
R00352	R00925	R02014
R01322	R00926	R02016
R01325	R00927	R02020
R00405	R00963	R02022
R00354	R00965	R02023
R01900	R00966	R02135
R01082	R00985	R02325
R00342	R00994	R02484
R00267	R01015	R02513
R01197	R01049	R02519
R01196	R01055	R02539
R10243	R01056	R02739
R07168	R01061	R02740
R00943	R01067	R02750
R01655	R01068	R02802
R01220	R01070	R02864
R00134	R01071	R02889
R07157	R01073	R02926
R04230	R01074	R02987
R04231	R01082	R03015
R02473	R01137	R03020
R03269	R01138	R03038
R03018	R01196	R03321
R00130	R01199	R03390
R00489	R01209	R03446
R01214	R01213	R03464
R01226	R01221	R03552
R03035	R01354	R03595
R02472	R01395	R03596
R04439	R01397	R03613
R08331	R01466	R03618
R08332	R01512	R03634
R08217	R01513	R03652
R08323	R01518	R03654
R08214	R01529	R03656
R08215	R01547	R03660
R08328	R01641	R03661
R10392	R01652	R03905
R10395	R01714	R03947
R10393	R01715	R04019
R10396	R01717	R04109
R10397	R01728	R04158
R04148	R01771	R04198
R04594	R01773	R04199
R05705	R01775	R04208
R05706	R01826	R04212
R05807	R01827	R04315
R11580	R01830	R04316
R08716	R01869	R04378
R05218	R01870	R04464
R05220	R01993	R04470
R05808	R02088	R04640
R05809	R02291	R04782
R05810	R02323	R04951
R07772	R02340	R05185
R07773	R02412	R05496
R05812	R02413	R05549
R07774	R02739	R05679
R07775	R02740	R05680
R05814	R02802	R05751
R05815	R03035	R05768
R05225	R03050	R05807
R07302	R03051	R05813
R06558	R03083	R05961
R05221	R03084	R06023
R05222	R03171	R06070
R05223	R03321	R06091
R05789	R03460	R06093
R07136	R03508	R06094
R05774	R03509	R06096
R09153	R03896	R06142
R07476	R03898	R06152
R00573	R03968	R06200
R00571	R04001	R06282
R10305	R04198	R06447
R00897	R04199	R07158
R00194	R04336	R07182
R01001	R04426	R07530
R12342	R04439	R07558
R01291	R04440	R07559
R07274	R04441	R07561
R00586	R04672	R07562
R01290	R04673	R07568
R10404	R04780	R07569
R00177	R04782	R07570
R11634	R05068	R07572
R11633	R05069	R07775
R11636	R05070	R07851
R02100	R05071	R08034
R02325	R05185	R08060
R02101	R06861	R08222
R02094	R06863	R08230
R02093	R06982	R08571
R09399	R07157	R09096
R09400	R07281	R09372
R09397	R07316	R09394
R12161	R07641	R09398
R12162	R08575	R09747
R09398	R08637	R09749
R00084	R08648	R09775
R00036	R08698	R09787
R02272	R09093	R10150
R11626	R09317	R10152
R11627	R10052	R10205
R11628	R10092	R10219
R11629	R10147	R10243
R05578	R10170	R10385
R04109	R10245	R10648
R03165	R10267	R11307
R03194	R10268	R11308
R03947	R10280	R11372
R07281	R10281	R11743
R04457	R10463	R11945
R00549	R10506
R00066	R10948
R07280	R10949
R00161	R11098
R03458	R11099
R03459	R11100
R00947	R11101
R01788	R11319
R01070	R11634
R04780
R00341
R01518
R01015
R00726
R00431
R00658
R00959
R01512
R01061
R01063
R01602
R00243
R00248
R00253
R00256
R01465
R00751
R00372
R03758
R00945
R00371
R03759
R01130
R00330
R00430
R00332
R01230
R01231
R01163
R03013
R03457
R04640
R03012
R03243
R01071
R04035
R04037
R04558
R01072
R04591
R07404
R04144
R01127
R04209
R04325
R04559
R06975
R07405
R04560
R04463
R04208
R07399
R00996
R05070
R00994
R05069
R08648
R02199
R03898
R03896
R05068
R01213
R04426
R01652
R03968
R01090
R04001
R01088
R10147
R00271
R02733
R02734
R04198
R01934
R00715
R04199
R00451
R02735
R04475
R01939
R03444
R04371
R04467
R02315
R04364
R04365
R02755
R04336
R07613
R04863
R04390
R09775
R09776
R09777
R09778
R09779
R03098
R00480
R02291
R03260
R01286
R01777
R00946
R01773
R01775
R09394
R11372
R09395
R09735
R09726
R04292
R00257
R00189
R00104
R03005
R03348
R07407
R07410
R02035
R02736
R10907
R01049
R01830
R01528
R10221
R01056
R01827
R01529
R02739
R01641
R02740
R05338
R09780
R00691
R01373
R00694
R07276
R10089
R03314
R00667
R01248
R03313
R01251
R00239
R00961
R00719
R00720
R00582
R04173
R01513
R03083
R01826
R01714
R02412
R03460
R03084
R02413
R04620
R05553
R04638
R04639
R05046
R03503
R03067
R01716
R11072
R02237
R04621
R03504
R03066
R00936
R05048
R00939
R00428
R11719
R00425
R00617
R04509
R05636
R10712
R07459
R07460
R07461
R10246
R10247
R09977
R03472
R12026
R01302
R11102
R10339
R03388
RMAN1
RMAN2
R10802
R01771
R01466
R00986
R00985
R01073
R03508
R02722
R03509
R00733
R00732
R01730
R01728
R00734
R01715
R01731
R00575
R01867
R01870
R01869
R00965
R01397
R01993
R01868
R00156
R00158
R04441
R00226
R05071
R04440
R10935
R11038
R11039
R00736
R10902
R11040
RMAN3

## Sheet: S3C
Reaction	KO	Name	Definition
R00480	K00928	lysC	aspartate kinase
	K12524	thrA	bifunctional aspartokinase / homoserine dehydrogenase 1
	K12525	metL	4-hydroxy-tetrahydrodipicolinate reductase
	K12526	lysAC	bifunctional diaminopimelate decarboxylase / aspartate kinase
R01015	K01803	TPI, tpiA	triosephosphate isomerase (TIM)
R01049	K00948	PRPS, prsA	ribose-phosphate pyrophosphokinase
R01715	K01850	E5.4.99.5	chorismate mutase
	K04092	tyrA1	chorismate mutase
	K04093	pheA1	chorismate mutase
	K04516	AROA1, aroA	chorismate mutase
	K06208	aroH	chorismate mutase
	K06209	pheB	chorismate mutase
	K13853	aroG, aroA	3-deoxy-7-phosphoheptulonate synthase / chorismate mutase
	K14170	pheA	chorismate mutase / prephenate dehydratase
	K14187	tyrA	chorismate mutase / prephenate dehydrogenase
R01870	K00762	pyrE	orotate phosphoribosyltransferase
	K13421	UMPS	uridine monophosphate synthetase
R02739	K01792	E5.1.3.15	glucose-6-phosphate 1-epimerase
	K01810	GPI, pgi	glucose-6-phosphate isomerase
	K06859	pgi1	glucose-6-phosphate isomerase, archaeal
	K13810	tal-pgi	transaldolase / glucose-6-phosphate isomerase
	K15916	pgi-pmi	glucose/mannose-6-phosphate isomerase
R02740	K01810	GPI, pgi	glucose-6-phosphate isomerase
	K06859	pgi1	glucose-6-phosphate isomerase, archaeal
	K13810	tal-pgi	transaldolase / glucose-6-phosphate isomerase
	K15916	pgi-pmi	pgi-pmi
R04198	K00215	metL	4-hydroxy-tetrahydrodipicolinate reductase
R04199	K00215	metL	4-hydroxy-tetrahydrodipicolinate reductase
