# Supplementary material for: The Autotrophic Core: An Ancient Network of 404 Reactions Converts H2, CO2, and NH3 into Amino Acids, Bases, and Cofactors
Source: Microorganisms. 2021 Feb 23;9(2):458. doi: 10.3390/microorganisms9020458 (PMC7926472; doi:10.3390/microorganisms9020458)
Supplement: Supplementary file 1 [file microorganisms-09-00458-s001.zip › Supplementary_Table_4.xlsx]

## Sheet: Tabelle1
Supplementary Table 4. Frequency of highly connected nodes among the autotrophic core and all anaerobic prokaryotic reactions (Xavier et al., 2020 S1A).
A Fisher test was performed, uncovering a significant enrichment of ATP, Pi, ADP, CO2, glutamate, 2-oxoglutarate and pyruvate in the autotrophic core.
Compound	Autotrophic core frequency	Anaerobic prokaryotic set frequency	p value	Significance enrichment
H2O	125	1918	0.913241
ATP	77	517	4.19237e-08	***
H+	76	1224	0.933311
Pi	66	446	4.69366e-07	***
ADP	55	367	2.95851e-06	***
CO2	49	338	2.18016e-05	***
Glutamate	44	160	6.46216e-12	***
PPi	37	597	0.394272
NAD+	37	478	0.859192
NADP+	35	484	0.552277
NADPH	34	483	0.612369
NADH	33	588	0.94776
2-Oxoglutarate	24	107	7.99837e-06	***
Pyruvate	22	155	0.00464006	*
NH3	21	271	0.432259
*	p ≤ 0.05
**	p ≤ 0.01
***	p ≤ 0.001
